# Supplementary material for: Prediction and Analysis of Retinoblastoma Related Genes through Gene Ontology and KEGG
Source: Biomed Res Int. 2013 Aug 13;2013:304029. doi: 10.1155/2013/304029 (PMC3755425; doi:10.1155/2013/304029)
Supplement: Supplementary file 3 [file 304029.f3.xlsx]

## Sheet: Dateset1
Feature number	SN	SP	AC	MCC
4	0.072727	0.990909	0.837879	0.170671
5	0.063636	0.998182	0.842424	0.210535
6	0.118182	0.985455	0.840909	0.220054
7	0.118182	0.985455	0.840909	0.220054
8	0.1	0.990909	0.842424	0.220284
9	0.118182	0.990909	0.845455	0.24961
10	0.163636	0.978182	0.842424	0.253734
11	0.181818	0.98	0.84697	0.285035
12	0.227273	0.976364	0.851515	0.325796
13	0.136364	0.985455	0.843939	0.247546
14	0.163636	0.987273	0.85	0.294602
15	0.181818	0.976364	0.843939	0.270485
16	0.236364	0.987273	0.862121	0.38241
17	0.2	0.98	0.85	0.307794
18	0.245455	0.98	0.857576	0.360703
19	0.236364	0.981818	0.857576	0.358057
20	0.236364	0.981818	0.857576	0.358057
21	0.290909	0.970909	0.857576	0.375735
22	0.309091	0.969091	0.859091	0.388251
23	0.3	0.976364	0.863636	0.404479
24	0.336364	0.965455	0.860606	0.403655
25	0.345455	0.967273	0.863636	0.418245
26	0.327273	0.978182	0.869697	0.438357
27	0.281818	0.972727	0.857576	0.372546
28	0.336364	0.972727	0.866667	0.427573
29	0.345455	0.96	0.857576	0.39598
30	0.336364	0.958182	0.854545	0.381838
31	0.4	0.963636	0.869697	0.457965
32	0.372727	0.96	0.862121	0.421996
33	0.363636	0.967273	0.866667	0.435586
34	0.381818	0.965455	0.868182	0.446859
35	0.390909	0.965455	0.869697	0.455223
36	0.381818	0.96	0.863636	0.430487
37	0.4	0.96	0.866667	0.447214
38	0.418182	0.96	0.869697	0.463621
39	0.409091	0.970909	0.877273	0.488971
40	0.381818	0.969091	0.871212	0.458362
41	0.372727	0.958182	0.860606	0.416748
42	0.372727	0.965455	0.866667	0.438406
43	0.381818	0.965455	0.868182	0.446859
44	0.381818	0.96	0.863636	0.430487
45	0.390909	0.961818	0.866667	0.444226
46	0.445455	0.956364	0.871212	0.477449
47	0.381818	0.958182	0.862121	0.425247
48	0.427273	0.950909	0.863636	0.446698
49	0.363636	0.956364	0.857576	0.403009
50	0.427273	0.949091	0.862121	0.441954
51	0.390909	0.96	0.865152	0.438891
52	0.4	0.963636	0.869697	0.457965
53	0.427273	0.949091	0.862121	0.441954
54	0.372727	0.954545	0.857576	0.406558
55	0.427273	0.950909	0.863636	0.446698
56	0.463636	0.950909	0.869697	0.478565
57	0.409091	0.950909	0.860606	0.430353
58	0.418182	0.945455	0.857576	0.424553
59	0.427273	0.949091	0.862121	0.441954
60	0.427273	0.950909	0.863636	0.446698
61	0.418182	0.958182	0.868182	0.458424
62	0.418182	0.952727	0.863636	0.443394
63	0.409091	0.94	0.851515	0.403002
64	0.463636	0.945455	0.865152	0.464639
65	0.427273	0.954545	0.866667	0.456435
66	0.463636	0.952727	0.871212	0.48336
67	0.390909	0.94	0.848485	0.386343
68	0.490909	0.949091	0.872727	0.497118
69	0.454545	0.94	0.859091	0.443453
70	0.463636	0.938182	0.859091	0.447058
71	0.454545	0.947273	0.865152	0.461324
72	0.463636	0.943636	0.863636	0.460142
73	0.454545	0.941818	0.860606	0.447817
74	0.472727	0.954545	0.874242	0.496025
75	0.463636	0.943636	0.863636	0.460142
76	0.481818	0.947273	0.869697	0.484793
77	0.463636	0.943636	0.863636	0.460142
78	0.472727	0.94	0.862121	0.459195
79	0.409091	0.947273	0.857576	0.420927
80	0.5	0.94	0.866667	0.482382
81	0.454545	0.954545	0.871212	0.480384
82	0.454545	0.932727	0.85303	0.426636
83	0.481818	0.943636	0.866667	0.475751
84	0.481818	0.936364	0.860606	0.458462
85	0.445455	0.936364	0.854545	0.426956
86	0.481818	0.930909	0.856061	0.446133
87	0.463636	0.932727	0.854545	0.434542
88	0.463636	0.949091	0.868182	0.473848
89	0.418182	0.94	0.85303	0.411225
90	0.463636	0.94	0.860606	0.451354
91	0.509091	0.934545	0.863636	0.47735
92	0.472727	0.945455	0.866667	0.472468
93	0.472727	0.943636	0.865152	0.467976
94	0.445455	0.949091	0.865152	0.458031
95	0.463636	0.945455	0.865152	0.464639
96	0.481818	0.938182	0.862121	0.46269
97	0.445455	0.943636	0.860606	0.444293
98	0.463636	0.921818	0.845455	0.411035
99	0.5	0.932727	0.860606	0.465612
100	0.472727	0.941818	0.863636	0.463553
101	0.4	0.923636	0.836364	0.358286
102	0.509091	0.938182	0.866667	0.485726
103	0.518182	0.923636	0.856061	0.461129
104	0.5	0.925455	0.854545	0.449734
105	0.5	0.925455	0.854545	0.449734
106	0.445455	0.934545	0.85303	0.422783
107	0.527273	0.932727	0.865152	0.488371
108	0.509091	0.910909	0.843939	0.427943
109	0.472727	0.94	0.862121	0.459195
110	0.509091	0.936364	0.865152	0.481509
111	0.527273	0.925455	0.859091	0.472515
112	0.481818	0.914545	0.842424	0.411981
113	0.545455	0.923636	0.860606	0.483635
114	0.536364	0.921818	0.857576	0.472387
115	0.518182	0.929091	0.860606	0.472797
116	0.527273	0.923636	0.857576	0.468676
117	0.472727	0.916364	0.842424	0.4078
118	0.527273	0.914545	0.85	0.450174
119	0.518182	0.925455	0.857576	0.464969
120	0.509091	0.921818	0.85303	0.449743
121	0.527273	0.914545	0.85	0.450174
122	0.5	0.918182	0.848485	0.434659
123	0.536364	0.927273	0.862121	0.483901
124	0.518182	0.925455	0.857576	0.464969
125	0.472727	0.912727	0.839394	0.400642
126	0.527273	0.903636	0.840909	0.429354
127	0.445455	0.918182	0.839394	0.387769
128	0.463636	0.932727	0.854545	0.434542
129	0.481818	0.921818	0.848485	0.426671
130	0.490909	0.932727	0.859091	0.457925
131	0.481818	0.916364	0.843939	0.415585
132	0.554545	0.907273	0.848485	0.458511
133	0.463636	0.929091	0.851515	0.426491
134	0.554545	0.901818	0.843939	0.448375
135	0.572727	0.912727	0.856061	0.483703
136	0.481818	0.925455	0.851515	0.434301
137	0.536364	0.923636	0.859091	0.476178
138	0.536364	0.925455	0.860606	0.480015
139	0.545455	0.916364	0.854545	0.46875
140	0.481818	0.912727	0.840909	0.408421
141	0.518182	0.916364	0.85	0.446238
142	0.5	0.923636	0.85303	0.445893
143	0.518182	0.918182	0.851515	0.449893
144	0.463636	0.916364	0.840909	0.399964
145	0.527273	0.914545	0.85	0.450174
146	0.527273	0.905455	0.842424	0.432727
147	0.545455	0.918182	0.856061	0.472405
148	0.454545	0.918182	0.840909	0.395715
149	0.527273	0.912727	0.848485	0.446604
150	0.536364	0.912727	0.85	0.454106
151	0.518182	0.916364	0.85	0.446238
152	0.463636	0.92	0.843939	0.407297
153	0.527273	0.916364	0.851515	0.453786
154	0.509091	0.910909	0.843939	0.427943
155	0.518182	0.907273	0.842424	0.428597
156	0.572727	0.929091	0.869697	0.517377
157	0.527273	0.905455	0.842424	0.432727
158	0.536364	0.912727	0.85	0.454106
159	0.481818	0.909091	0.837879	0.401428
160	0.554545	0.918182	0.857576	0.479822
161	0.518182	0.918182	0.851515	0.449893
162	0.554545	0.9	0.842424	0.445068
163	0.563636	0.903636	0.84697	0.459093
164	0.5	0.916364	0.84697	0.431007
165	0.472727	0.923636	0.848485	0.422668
166	0.563636	0.92	0.860606	0.490895
167	0.518182	0.92	0.85303	0.453592
168	0.481818	0.916364	0.843939	0.415585
169	0.518182	0.92	0.85303	0.453592
170	0.554545	0.925455	0.863636	0.494882
171	0.536364	0.905455	0.843939	0.440224
172	0.527273	0.905455	0.842424	0.432727
173	0.554545	0.910909	0.851515	0.465455
174	0.554545	0.905455	0.84697	0.455096
175	0.536364	0.9	0.839394	0.430207
176	0.490909	0.903636	0.834848	0.398952
177	0.581818	0.910909	0.856061	0.487474
178	0.572727	0.907273	0.851515	0.473228
179	0.554545	0.909091	0.85	0.461963
180	0.472727	0.903636	0.831818	0.383481
181	0.472727	0.916364	0.842424	0.4078
182	0.509091	0.901818	0.836364	0.410909
183	0.563636	0.914545	0.856061	0.479934
184	0.527273	0.910909	0.84697	0.443075
185	0.545455	0.890909	0.833333	0.421637
186	0.545455	0.903636	0.843939	0.444303
187	0.509091	0.907273	0.840909	0.421014
188	0.527273	0.903636	0.840909	0.429354
189	0.536364	0.901818	0.840909	0.43351
190	0.536364	0.912727	0.85	0.454106
191	0.554545	0.914545	0.854545	0.472556
192	0.536364	0.905455	0.843939	0.440224
193	0.581818	0.916364	0.860606	0.498182
194	0.554545	0.898182	0.840909	0.441796
195	0.545455	0.9	0.840909	0.437657
196	0.536364	0.901818	0.840909	0.43351
197	0.518182	0.896364	0.833333	0.408697
198	0.536364	0.894545	0.834848	0.420504
199	0.563636	0.910909	0.85303	0.472833
200	0.6	0.890909	0.842424	0.465503
201	0.554545	0.894545	0.837879	0.435351
202	0.590909	0.892727	0.842424	0.461427
203	0.545455	0.894545	0.836364	0.427947
204	0.581818	0.903636	0.85	0.473733
205	0.581818	0.890909	0.839394	0.451019
206	0.536364	0.903636	0.842424	0.436849
207	0.563636	0.892727	0.837879	0.439543
208	0.572727	0.894545	0.840909	0.45005
209	0.472727	0.903636	0.831818	0.383481
210	0.563636	0.896364	0.840909	0.445927
211	0.563636	0.885455	0.831818	0.42715
212	0.545455	0.907273	0.84697	0.451094
213	0.536364	0.892727	0.833333	0.417336
214	0.590909	0.901818	0.85	0.477653
215	0.563636	0.896364	0.840909	0.445927
216	0.554545	0.876364	0.822727	0.404968
217	0.581818	0.892727	0.840909	0.454167
218	0.563636	0.876364	0.824242	0.412307
219	0.590909	0.901818	0.85	0.477653
220	0.6	0.889091	0.840909	0.462383
221	0.627273	0.885455	0.842424	0.477705
222	0.6	0.885455	0.837879	0.45623
223	0.518182	0.907273	0.842424	0.428597
224	0.490909	0.907273	0.837879	0.405712
225	0.554545	0.878182	0.824242	0.407879
226	0.545455	0.894545	0.836364	0.427947
227	0.627273	0.892727	0.848485	0.49014
228	0.6	0.898182	0.848485	0.478294
229	0.581818	0.894545	0.842424	0.457346
230	0.572727	0.889091	0.836364	0.440611
231	0.545455	0.896364	0.837879	0.43115
232	0.536364	0.887273	0.828788	0.408022
233	0.572727	0.881818	0.830303	0.428444
234	0.554545	0.890909	0.834848	0.429036
235	0.554545	0.887273	0.831818	0.422845
236	0.563636	0.890909	0.836364	0.436399
237	0.545455	0.885455	0.828788	0.412405
238	0.590909	0.9	0.848485	0.474342
239	0.572727	0.872727	0.822727	0.413857
240	0.618182	0.883636	0.839394	0.467541
241	0.563636	0.890909	0.836364	0.436399
242	0.527273	0.883636	0.824242	0.394505
243	0.545455	0.892727	0.834848	0.424776
244	0.536364	0.885455	0.827273	0.404978
245	0.6	0.896364	0.84697	0.475048
246	0.609091	0.872727	0.828788	0.442741
247	0.554545	0.883636	0.828788	0.416774
248	0.581818	0.881818	0.831818	0.435726
249	0.509091	0.894545	0.830303	0.397941
250	0.590909	0.876364	0.828788	0.434127
251	0.609091	0.872727	0.828788	0.442741
252	0.563636	0.889091	0.834848	0.433286
253	0.6	0.881818	0.834848	0.450192
254	0.572727	0.892727	0.839394	0.446873
255	0.563636	0.889091	0.834848	0.433286
256	0.6	0.874545	0.828788	0.438439
257	0.609091	0.881818	0.836364	0.457378
258	0.6	0.872727	0.827273	0.435565
259	0.609091	0.867273	0.824242	0.434261
260	0.681818	0.872727	0.840909	0.499146
261	0.627273	0.887273	0.843939	0.480771
262	0.654545	0.887273	0.848485	0.50198
263	0.581818	0.872727	0.824242	0.421124
264	0.572727	0.881818	0.830303	0.428444
265	0.636364	0.870909	0.831818	0.461239
266	0.554545	0.887273	0.831818	0.422845
267	0.563636	0.894545	0.839394	0.442719
268	0.6	0.88	0.833333	0.447214
269	0.609091	0.88	0.834848	0.454398
270	0.663636	0.870909	0.836364	0.482343
271	0.590909	0.876364	0.828788	0.434127
272	0.6	0.889091	0.840909	0.462383
273	0.6	0.876364	0.830303	0.441338
274	0.536364	0.894545	0.834848	0.420504
275	0.618182	0.874545	0.831818	0.452765
276	0.618182	0.88	0.836364	0.461552
277	0.572727	0.88	0.828788	0.425473
278	0.563636	0.883636	0.830303	0.424125
279	0.645455	0.883636	0.843939	0.488834
280	0.636364	0.872727	0.833333	0.464095
281	0.609091	0.867273	0.824242	0.434261
282	0.618182	0.878182	0.834848	0.458597
283	0.590909	0.869091	0.822727	0.422692
284	0.636364	0.890909	0.848485	0.494087
285	0.572727	0.88	0.828788	0.425473
286	0.572727	0.872727	0.822727	0.413857
287	0.6	0.876364	0.830303	0.441338
288	0.654545	0.881818	0.843939	0.492863
289	0.627273	0.870909	0.830303	0.454151
290	0.618182	0.874545	0.831818	0.452765
291	0.581818	0.887273	0.836364	0.444814
292	0.627273	0.870909	0.830303	0.454151
293	0.663636	0.878182	0.842424	0.49393
294	0.672727	0.876364	0.842424	0.497981
295	0.590909	0.894545	0.843939	0.464608
296	0.663636	0.872727	0.837879	0.485203
297	0.627273	0.890909	0.84697	0.486987
298	0.636364	0.856364	0.819697	0.439219
299	0.618182	0.894545	0.848485	0.486192
300	0.590909	0.852727	0.809091	0.398334
301	0.636364	0.867273	0.828788	0.455598
302	0.545455	0.867273	0.813636	0.383451
303	0.627273	0.858182	0.819697	0.434819
304	0.590909	0.885455	0.836364	0.449009
305	0.627273	0.850909	0.813636	0.424251
306	0.645455	0.870909	0.833333	0.4683
307	0.663636	0.874545	0.839394	0.488087
308	0.663636	0.847273	0.816667	0.447185
309	0.663636	0.876364	0.840909	0.490996
310	0.636364	0.867273	0.828788	0.455598
311	0.636364	0.865455	0.827273	0.452812
312	0.672727	0.861818	0.830303	0.47537
313	0.609091	0.890909	0.843939	0.472696
314	0.672727	0.872727	0.839394	0.492187
315	0.627273	0.863636	0.824242	0.442968
316	0.609091	0.86	0.818182	0.423281
317	0.627273	0.869091	0.828788	0.45132
318	0.590909	0.874545	0.827273	0.431231
319	0.681818	0.865455	0.834848	0.487841
320	0.7	0.856364	0.830303	0.488044
321	0.645455	0.870909	0.833333	0.4683
322	0.627273	0.854545	0.816667	0.429494
323	0.654545	0.867273	0.831818	0.469688
324	0.609091	0.865455	0.822727	0.431482
325	0.663636	0.869091	0.834848	0.479507
326	0.654545	0.861818	0.827273	0.461389
327	0.618182	0.856364	0.816667	0.425048
328	0.609091	0.847273	0.807576	0.404894
329	0.681818	0.867273	0.836364	0.490632
330	0.609091	0.86	0.818182	0.423281
331	0.645455	0.874545	0.836364	0.47404
332	0.681818	0.854545	0.825758	0.471548
333	0.645455	0.863636	0.827273	0.457104
334	0.627273	0.881818	0.839394	0.471659
335	0.654545	0.849091	0.816667	0.442775
336	0.609091	0.876364	0.831818	0.448518
337	0.609091	0.869091	0.825758	0.437063
338	0.636364	0.863636	0.825758	0.450049
339	0.654545	0.872727	0.836364	0.478194
340	0.645455	0.865455	0.828788	0.459869
341	0.618182	0.874545	0.831818	0.452765
342	0.645455	0.845455	0.812121	0.430627
343	0.609091	0.86	0.818182	0.423281
344	0.645455	0.861818	0.825758	0.454362
345	0.609091	0.88	0.834848	0.454398
346	0.690909	0.852727	0.825758	0.475831
347	0.6	0.86	0.816667	0.416123
348	0.609091	0.850909	0.810606	0.410045
349	0.636364	0.870909	0.831818	0.461239
350	0.581818	0.86	0.813636	0.401724
351	0.663636	0.86	0.827273	0.465668
352	0.636364	0.856364	0.819697	0.439219
353	0.627273	0.861818	0.822727	0.44023
354	0.645455	0.852727	0.818182	0.440973
355	0.654545	0.852727	0.819697	0.447991
356	0.672727	0.830909	0.804545	0.431731
357	0.663636	0.850909	0.819697	0.452366
358	0.572727	0.850909	0.804545	0.381314
359	0.663636	0.861818	0.828788	0.468392
360	0.645455	0.867273	0.830303	0.462656
361	0.645455	0.845455	0.812121	0.430627
362	0.654545	0.863636	0.828788	0.464133
363	0.681818	0.865455	0.834848	0.487841
364	0.627273	0.867273	0.827273	0.448513
365	0.672727	0.852727	0.822727	0.461957
366	0.6	0.86	0.816667	0.416123
367	0.663636	0.865455	0.831818	0.473904
368	0.681818	0.856364	0.827273	0.47421
369	0.672727	0.827273	0.801515	0.426937
370	0.681818	0.836364	0.810606	0.44598
371	0.627273	0.867273	0.827273	0.448513
372	0.672727	0.865455	0.833333	0.480885
373	0.681818	0.836364	0.810606	0.44598
374	0.727273	0.836364	0.818182	0.480346
375	0.663636	0.849091	0.818182	0.449766
376	0.645455	0.850909	0.816667	0.438357
377	0.681818	0.847273	0.819697	0.461095
378	0.645455	0.870909	0.833333	0.4683
379	0.645455	0.850909	0.816667	0.438357
380	0.663636	0.849091	0.818182	0.449766
381	0.618182	0.86	0.819697	0.430411
382	0.654545	0.852727	0.819697	0.447991
383	0.681818	0.854545	0.825758	0.471548
384	0.618182	0.854545	0.815152	0.422399
385	0.690909	0.852727	0.825758	0.475831
386	0.7	0.861818	0.834848	0.496162
387	0.663636	0.861818	0.828788	0.468392
388	0.690909	0.863636	0.834848	0.492003
389	0.636364	0.854545	0.818182	0.436564
390	0.690909	0.858182	0.830303	0.483823
391	0.654545	0.84	0.809091	0.43007
392	0.690909	0.838182	0.813636	0.455369
393	0.672727	0.847273	0.818182	0.454151
394	0.690909	0.852727	0.825758	0.475831
395	0.636364	0.836364	0.80303	0.411096
396	0.690909	0.852727	0.825758	0.475831
397	0.681818	0.86	0.830303	0.479598
398	0.645455	0.869091	0.831818	0.465466
399	0.663636	0.850909	0.819697	0.452366
400	0.618182	0.856364	0.816667	0.425048
401	0.645455	0.856364	0.821212	0.446266
402	0.654545	0.869091	0.833333	0.4725
403	0.645455	0.849091	0.815152	0.435761
404	0.636364	0.863636	0.825758	0.450049
405	0.663636	0.834545	0.806061	0.429638
406	0.654545	0.86	0.825758	0.458667
407	0.654545	0.845455	0.813636	0.437637
408	0.590909	0.847273	0.804545	0.390597
409	0.654545	0.847273	0.815152	0.440196
410	0.627273	0.856364	0.818182	0.432146
411	0.627273	0.852727	0.815152	0.426863
412	0.645455	0.861818	0.825758	0.454362
413	0.681818	0.830909	0.806061	0.438659
414	0.672727	0.858182	0.827273	0.469942
415	0.672727	0.849091	0.819697	0.456734
416	0.663636	0.869091	0.834848	0.479507
417	0.645455	0.843636	0.810606	0.428088
418	0.636364	0.870909	0.831818	0.461239
419	0.609091	0.854545	0.813636	0.415277
420	0.645455	0.86	0.824242	0.451642
421	0.627273	0.832727	0.798485	0.399183
422	0.645455	0.852727	0.818182	0.440973
423	0.645455	0.861818	0.825758	0.454362
424	0.672727	0.834545	0.807576	0.436591
425	0.663636	0.845455	0.815152	0.444624
426	0.654545	0.845455	0.813636	0.437637
427	0.709091	0.869091	0.842424	0.514176
428	0.663636	0.847273	0.816667	0.447185
429	0.7	0.830909	0.809091	0.452455
430	0.663636	0.847273	0.816667	0.447185
431	0.645455	0.845455	0.812121	0.430627
432	0.590909	0.854545	0.810606	0.400953
433	0.690909	0.841818	0.816667	0.460374
434	0.663636	0.836364	0.807576	0.432091
435	0.681818	0.850909	0.822727	0.466282
436	0.636364	0.858182	0.821212	0.441894
437	0.681818	0.86	0.830303	0.479598
438	0.645455	0.843636	0.810606	0.428088
439	0.627273	0.854545	0.816667	0.429494
440	0.627273	0.854545	0.816667	0.429494
441	0.654545	0.838182	0.807576	0.427584
442	0.672727	0.841818	0.813636	0.446517
443	0.681818	0.849091	0.821212	0.463679
444	0.636364	0.845455	0.810606	0.423594
445	0.645455	0.850909	0.816667	0.438357
446	0.672727	0.850909	0.821212	0.459335
447	0.645455	0.856364	0.821212	0.446266
448	0.709091	0.841818	0.819697	0.474147
449	0.654545	0.874545	0.837879	0.481077
450	0.636364	0.850909	0.815152	0.431317
451	0.654545	0.852727	0.819697	0.447991
452	0.645455	0.86	0.824242	0.451642
453	0.636364	0.845455	0.810606	0.423594
454	0.672727	0.852727	0.822727	0.461957
455	0.690909	0.854545	0.827273	0.478474
456	0.636364	0.856364	0.819697	0.439219
457	0.618182	0.858182	0.818182	0.427719
458	0.690909	0.832727	0.809091	0.447992
459	0.663636	0.849091	0.818182	0.449766
460	0.609091	0.86	0.818182	0.423281
461	0.627273	0.852727	0.815152	0.426863
462	0.645455	0.852727	0.818182	0.440973
463	0.663636	0.852727	0.821212	0.454986
464	0.645455	0.832727	0.801515	0.413237
465	0.709091	0.821818	0.80303	0.447424
466	0.645455	0.856364	0.821212	0.446266
467	0.663636	0.834545	0.806061	0.429638
468	0.609091	0.856364	0.815152	0.417924
469	0.690909	0.84	0.815152	0.457863
470	0.681818	0.843636	0.816667	0.455984
471	0.663636	0.865455	0.831818	0.473904
472	0.645455	0.836364	0.804545	0.418117
473	0.672727	0.850909	0.821212	0.459335
474	0.636364	0.841818	0.807576	0.41854
475	0.609091	0.86	0.818182	0.423281
476	0.663636	0.869091	0.834848	0.479507
477	0.627273	0.847273	0.810606	0.419089
478	0.681818	0.843636	0.816667	0.455984
479	0.654545	0.841818	0.810606	0.432574
480	0.690909	0.858182	0.830303	0.483823
481	0.618182	0.849091	0.810606	0.414573
482	0.627273	0.856364	0.818182	0.432146
483	0.672727	0.856364	0.825758	0.46726
484	0.663636	0.858182	0.825758	0.462966
485	0.7	0.838182	0.815152	0.462263
486	0.690909	0.849091	0.822727	0.470602
487	0.654545	0.847273	0.815152	0.440196
488	0.645455	0.850909	0.816667	0.438357
489	0.663636	0.838182	0.809091	0.434562
490	0.672727	0.852727	0.822727	0.461957
491	0.636364	0.84	0.806061	0.416041
492	0.681818	0.86	0.830303	0.479598
493	0.645455	0.872727	0.834848	0.471158
494	0.618182	0.854545	0.815152	0.422399
495	0.618182	0.850909	0.812121	0.417161
496	0.681818	0.856364	0.827273	0.47421
497	0.690909	0.850909	0.824242	0.473207
498	0.681818	0.86	0.830303	0.479598
499	0.618182	0.850909	0.812121	0.417161
500	0.636364	0.870909	0.831818	0.461239

## Sheet: Dateset2
Feature number	SN	SP	AC	MCC
4	0.118182	0.989091	0.843939	0.23909
5	0.118182	0.990909	0.845455	0.24961
6	0.127273	0.990909	0.84697	0.263404
7	0.163636	0.987273	0.85	0.294602
8	0.136364	0.987273	0.845455	0.256686
9	0.163636	0.985455	0.848485	0.285626
10	0.163636	0.983636	0.84697	0.277087
11	0.209091	0.985455	0.856061	0.342683
12	0.190909	0.987273	0.854545	0.329461
13	0.209091	0.983636	0.854545	0.3344
14	0.163636	0.983636	0.84697	0.277087
15	0.227273	0.985455	0.859091	0.363756
16	0.218182	0.983636	0.856061	0.345102
17	0.290909	0.978182	0.863636	0.402031
18	0.254545	0.967273	0.848485	0.324647
19	0.309091	0.972727	0.862121	0.400616
20	0.336364	0.970909	0.865152	0.421376
21	0.327273	0.976364	0.868182	0.431631
22	0.309091	0.970909	0.860606	0.394354
23	0.318182	0.976364	0.866667	0.422701
24	0.281818	0.978182	0.862121	0.392622
25	0.336364	0.970909	0.865152	0.421376
26	0.318182	0.978182	0.868182	0.429461
27	0.354545	0.974545	0.871212	0.451296
28	0.281818	0.972727	0.857576	0.372546
29	0.309091	0.969091	0.859091	0.388251
30	0.345455	0.967273	0.863636	0.418245
31	0.318182	0.969091	0.860606	0.397392
32	0.3	0.970909	0.859091	0.385108
33	0.318182	0.963636	0.856061	0.380004
34	0.372727	0.965455	0.866667	0.438406
35	0.372727	0.963636	0.865152	0.432821
36	0.363636	0.963636	0.863636	0.424264
37	0.381818	0.969091	0.871212	0.458362
38	0.345455	0.96	0.857576	0.39598
39	0.409091	0.945455	0.856061	0.416333
40	0.363636	0.954545	0.856061	0.397959
41	0.4	0.963636	0.869697	0.457965
42	0.409091	0.96	0.868182	0.455456
43	0.427273	0.963636	0.874242	0.482379
44	0.4	0.952727	0.860606	0.426915
45	0.445455	0.961818	0.875758	0.492933
46	0.409091	0.949091	0.859091	0.425599
47	0.390909	0.956364	0.862121	0.428532
48	0.427273	0.954545	0.866667	0.456435
49	0.418182	0.947273	0.859091	0.429143
50	0.418182	0.947273	0.859091	0.429143
51	0.409091	0.961818	0.869697	0.460766
52	0.418182	0.943636	0.856061	0.420038
53	0.4	0.950909	0.859091	0.422071
54	0.454545	0.949091	0.866667	0.465971
55	0.436364	0.954545	0.868182	0.464486
56	0.418182	0.956364	0.866667	0.453322
57	0.472727	0.954545	0.874242	0.496025
58	0.409091	0.950909	0.860606	0.430353
59	0.436364	0.950909	0.865152	0.454764
60	0.454545	0.950909	0.868182	0.470696
61	0.390909	0.954545	0.860606	0.4235
62	0.490909	0.941818	0.866667	0.479057
63	0.454545	0.945455	0.863636	0.45675
64	0.5	0.947273	0.872727	0.500149
65	0.418182	0.949091	0.860606	0.433812
66	0.481818	0.936364	0.860606	0.458462
67	0.463636	0.94	0.860606	0.451354
68	0.463636	0.94	0.860606	0.451354
69	0.436364	0.950909	0.865152	0.454764
70	0.472727	0.941818	0.863636	0.463553
71	0.472727	0.945455	0.866667	0.472468
72	0.481818	0.947273	0.869697	0.484793
73	0.436364	0.956364	0.869697	0.469476
74	0.472727	0.954545	0.874242	0.496025
75	0.5	0.954545	0.878788	0.519034
76	0.418182	0.941818	0.854545	0.415596
77	0.454545	0.949091	0.866667	0.465971
78	0.481818	0.938182	0.862121	0.46269
79	0.490909	0.941818	0.866667	0.479057
80	0.472727	0.941818	0.863636	0.463553
81	0.536364	0.932727	0.866667	0.495861
82	0.445455	0.949091	0.865152	0.458031
83	0.463636	0.94	0.860606	0.451354
84	0.463636	0.930909	0.85303	0.430489
85	0.509091	0.932727	0.862121	0.473247
86	0.518182	0.94	0.869697	0.497573
87	0.545455	0.932727	0.868182	0.503304
88	0.509091	0.929091	0.859091	0.465207
89	0.545455	0.941818	0.875758	0.524302
90	0.481818	0.94	0.863636	0.466979
91	0.5	0.94	0.866667	0.482382
92	0.509091	0.938182	0.866667	0.485726
93	0.581818	0.918182	0.862121	0.501832
94	0.554545	0.925455	0.863636	0.494882
95	0.527273	0.923636	0.857576	0.468676
96	0.5	0.918182	0.848485	0.434659
97	0.518182	0.925455	0.857576	0.464969
98	0.572727	0.927273	0.868182	0.513454
99	0.545455	0.930909	0.866667	0.49927
100	0.472727	0.927273	0.851515	0.430397
101	0.518182	0.92	0.85303	0.453592
102	0.536364	0.92	0.856061	0.468643
103	0.545455	0.925455	0.862121	0.48747
104	0.572727	0.923636	0.865152	0.505751
105	0.554545	0.923636	0.862121	0.491049
106	0.536364	0.929091	0.863636	0.487836
107	0.545455	0.923636	0.860606	0.483635
108	0.554545	0.914545	0.854545	0.472556
109	0.527273	0.929091	0.862121	0.48034
110	0.509091	0.929091	0.859091	0.465207
111	0.518182	0.921818	0.854545	0.457337
112	0.536364	0.92	0.856061	0.468643
113	0.490909	0.912727	0.842424	0.416151
114	0.518182	0.923636	0.856061	0.461129
115	0.581818	0.927273	0.869697	0.520738
116	0.554545	0.923636	0.862121	0.491049
117	0.545455	0.914545	0.85303	0.465137
118	0.554545	0.92	0.859091	0.48352
119	0.545455	0.925455	0.862121	0.48747
120	0.509091	0.912727	0.845455	0.431468
121	0.572727	0.905455	0.85	0.469811
122	0.563636	0.916364	0.857576	0.483546
123	0.527273	0.92	0.854545	0.46114
124	0.572727	0.921818	0.863636	0.501968
125	0.609091	0.918182	0.866667	0.523496
126	0.572727	0.910909	0.854545	0.480173
127	0.590909	0.923636	0.868182	0.520292
128	0.590909	0.9	0.848485	0.474342
129	0.563636	0.92	0.860606	0.490895
130	0.618182	0.910909	0.862121	0.516315
131	0.627273	0.909091	0.862121	0.519954
132	0.6	0.910909	0.859091	0.501966
133	0.572727	0.909091	0.85303	0.476681
134	0.545455	0.925455	0.862121	0.48747
135	0.590909	0.916364	0.862121	0.505442
136	0.627273	0.92	0.871212	0.541438
137	0.590909	0.925455	0.869697	0.524114
138	0.581818	0.916364	0.860606	0.498182
139	0.581818	0.909091	0.854545	0.483983
140	0.590909	0.9	0.848485	0.474342
141	0.627273	0.921818	0.872727	0.545158
142	0.554545	0.918182	0.857576	0.479822
143	0.609091	0.898182	0.85	0.485489
144	0.609091	0.907273	0.857576	0.502218
145	0.6	0.905455	0.854545	0.491608
146	0.590909	0.916364	0.862121	0.505442
147	0.527273	0.916364	0.851515	0.453786
148	0.572727	0.916364	0.859091	0.490883
149	0.536364	0.912727	0.85	0.454106
150	0.6	0.912727	0.860606	0.505493
151	0.554545	0.914545	0.854545	0.472556
152	0.563636	0.907273	0.85	0.465888
153	0.572727	0.9	0.845455	0.459777
154	0.554545	0.927273	0.865152	0.498763
155	0.6	0.905455	0.854545	0.491608
156	0.6	0.903636	0.85303	0.488228
157	0.563636	0.901818	0.845455	0.45575
158	0.572727	0.909091	0.85303	0.476681
159	0.645455	0.903636	0.860606	0.523876
160	0.590909	0.898182	0.84697	0.471064
161	0.6	0.910909	0.859091	0.501966
162	0.572727	0.910909	0.854545	0.480173
163	0.590909	0.898182	0.84697	0.471064
164	0.609091	0.901818	0.85303	0.492078
165	0.6	0.912727	0.860606	0.505493
166	0.663636	0.885455	0.848485	0.505926
167	0.609091	0.912727	0.862121	0.512684
168	0.627273	0.898182	0.85303	0.499782
169	0.6	0.903636	0.85303	0.488228
170	0.6	0.898182	0.848485	0.478294
171	0.609091	0.909091	0.859091	0.50567
172	0.618182	0.909091	0.860606	0.512829
173	0.636364	0.892727	0.85	0.49724
174	0.581818	0.912727	0.857576	0.491004
175	0.590909	0.905455	0.85303	0.484378
176	0.6	0.903636	0.85303	0.488228
177	0.636364	0.898182	0.854545	0.506881
178	0.609091	0.903636	0.854545	0.495424
179	0.636364	0.912727	0.866667	0.534049
180	0.581818	0.92	0.863636	0.505525
181	0.618182	0.905455	0.857576	0.505964
182	0.590909	0.890909	0.840909	0.458278
183	0.572727	0.905455	0.85	0.469811
184	0.572727	0.896364	0.842424	0.45326
185	0.6	0.894545	0.845455	0.471836
186	0.6	0.907273	0.856061	0.495024
187	0.636364	0.896364	0.85303	0.503636
188	0.663636	0.896364	0.857576	0.524754
189	0.627273	0.9	0.854545	0.50306
190	0.618182	0.894545	0.848485	0.486192
191	0.581818	0.892727	0.840909	0.454167
192	0.590909	0.887273	0.837879	0.45207
193	0.609091	0.885455	0.839394	0.463419
194	0.636364	0.887273	0.845455	0.487869
195	0.590909	0.885455	0.836364	0.449009
196	0.554545	0.896364	0.839394	0.438557
197	0.6	0.9	0.85	0.481571
198	0.581818	0.894545	0.842424	0.457346
199	0.609091	0.894545	0.84697	0.47903
200	0.590909	0.896364	0.845455	0.46782
201	0.609091	0.898182	0.85	0.485489
202	0.636364	0.885455	0.843939	0.484804
203	0.572727	0.890909	0.837879	0.443727
204	0.645455	0.896364	0.854545	0.510705
205	0.554545	0.881818	0.827273	0.413781
206	0.663636	0.883636	0.84697	0.502887
207	0.590909	0.883636	0.834848	0.445978
208	0.636364	0.88	0.839394	0.475771
209	0.627273	0.887273	0.843939	0.480771
210	0.6	0.894545	0.845455	0.471836
211	0.609091	0.885455	0.839394	0.463419
212	0.645455	0.889091	0.848485	0.498033
213	0.590909	0.889091	0.839394	0.455159
214	0.627273	0.872727	0.831818	0.457006
215	0.581818	0.887273	0.836364	0.444814
216	0.672727	0.894545	0.857576	0.528525
217	0.590909	0.892727	0.842424	0.461427
218	0.636364	0.903636	0.859091	0.516811
219	0.618182	0.878182	0.834848	0.458597
220	0.627273	0.883636	0.840909	0.474668
221	0.6	0.889091	0.840909	0.462383
222	0.636364	0.874545	0.834848	0.466977
223	0.681818	0.869091	0.837879	0.493447
224	0.590909	0.885455	0.836364	0.449009
225	0.618182	0.881818	0.837879	0.464533
226	0.636364	0.876364	0.836364	0.469883
227	0.636364	0.872727	0.833333	0.464095
228	0.563636	0.883636	0.830303	0.424125
229	0.581818	0.867273	0.819697	0.412668
230	0.618182	0.88	0.836364	0.461552
231	0.636364	0.881818	0.840909	0.478755
232	0.618182	0.861818	0.821212	0.433125
233	0.654545	0.881818	0.843939	0.492863
234	0.672727	0.883636	0.848485	0.509873
235	0.627273	0.88	0.837879	0.468676
236	0.627273	0.881818	0.839394	0.471659
237	0.618182	0.876364	0.833333	0.455668
238	0.7	0.887273	0.856061	0.536774
239	0.645455	0.867273	0.830303	0.462656
240	0.636364	0.878182	0.837879	0.472814
241	0.663636	0.861818	0.828788	0.468392
242	0.6	0.88	0.833333	0.447214
243	0.681818	0.865455	0.834848	0.487841
244	0.627273	0.854545	0.816667	0.429494
245	0.627273	0.881818	0.839394	0.471659
246	0.672727	0.856364	0.825758	0.46726
247	0.645455	0.872727	0.834848	0.471158
248	0.645455	0.88	0.840909	0.482838
249	0.672727	0.876364	0.842424	0.497981
250	0.636364	0.876364	0.836364	0.469883
251	0.645455	0.883636	0.843939	0.488834
252	0.663636	0.872727	0.837879	0.485203
253	0.6	0.88	0.833333	0.447214
254	0.663636	0.869091	0.834848	0.479507
255	0.609091	0.892727	0.845455	0.475848
256	0.627273	0.878182	0.836364	0.46572
257	0.6	0.878182	0.831818	0.444262
258	0.663636	0.867273	0.833333	0.476694
259	0.618182	0.870909	0.828788	0.447034
260	0.645455	0.86	0.824242	0.451642
261	0.645455	0.867273	0.830303	0.462656
262	0.618182	0.878182	0.834848	0.458597
263	0.636364	0.874545	0.834848	0.466977
264	0.654545	0.856364	0.822727	0.453288
265	0.627273	0.870909	0.830303	0.454151
266	0.627273	0.874545	0.833333	0.459885
267	0.627273	0.883636	0.840909	0.474668
268	0.618182	0.865455	0.824242	0.438619
269	0.627273	0.881818	0.839394	0.471659
270	0.663636	0.856364	0.824242	0.460286
271	0.590909	0.870909	0.824242	0.425514
272	0.636364	0.870909	0.831818	0.461239
273	0.663636	0.861818	0.828788	0.468392
274	0.654545	0.86	0.825758	0.458667
275	0.645455	0.885455	0.845455	0.491873
276	0.609091	0.889091	0.842424	0.469575
277	0.663636	0.869091	0.834848	0.479507
278	0.672727	0.843636	0.815152	0.449043
279	0.645455	0.869091	0.831818	0.465466
280	0.618182	0.863636	0.822727	0.435861
281	0.618182	0.890909	0.845455	0.479857
282	0.627273	0.876364	0.834848	0.46279
283	0.672727	0.86	0.828788	0.472645
284	0.672727	0.861818	0.830303	0.47537
285	0.581818	0.88	0.830303	0.432752
286	0.654545	0.872727	0.836364	0.478194
287	0.654545	0.872727	0.836364	0.478194
288	0.663636	0.861818	0.828788	0.468392
289	0.672727	0.865455	0.833333	0.480885
290	0.663636	0.863636	0.830303	0.471137
291	0.663636	0.865455	0.831818	0.473904
292	0.654545	0.865455	0.830303	0.466899
293	0.654545	0.865455	0.830303	0.466899
294	0.618182	0.870909	0.828788	0.447034
295	0.672727	0.874545	0.840909	0.495072
296	0.672727	0.850909	0.821212	0.459335
297	0.654545	0.869091	0.833333	0.4725
298	0.681818	0.869091	0.837879	0.493447
299	0.618182	0.858182	0.818182	0.427719
300	0.672727	0.849091	0.819697	0.456734
301	0.645455	0.863636	0.827273	0.457104
302	0.609091	0.876364	0.831818	0.448518
303	0.672727	0.850909	0.821212	0.459335
304	0.663636	0.849091	0.818182	0.449766
305	0.618182	0.865455	0.824242	0.438619
306	0.654545	0.867273	0.831818	0.469688
307	0.636364	0.874545	0.834848	0.466977
308	0.6	0.870909	0.825758	0.432717
309	0.645455	0.88	0.840909	0.482838
310	0.654545	0.869091	0.833333	0.4725
311	0.663636	0.863636	0.830303	0.471137
312	0.654545	0.852727	0.819697	0.447991
313	0.636364	0.836364	0.80303	0.411096
314	0.645455	0.86	0.824242	0.451642
315	0.663636	0.861818	0.828788	0.468392
316	0.727273	0.856364	0.834848	0.508631
317	0.645455	0.854545	0.819697	0.443609
318	0.645455	0.854545	0.819697	0.443609
319	0.663636	0.858182	0.825758	0.462966
320	0.663636	0.86	0.827273	0.465668
321	0.654545	0.834545	0.804545	0.422664
322	0.6	0.872727	0.827273	0.435565
323	0.7	0.829091	0.807576	0.450045
324	0.636364	0.856364	0.819697	0.439219
325	0.645455	0.865455	0.828788	0.459869
326	0.690909	0.852727	0.825758	0.475831
327	0.618182	0.86	0.819697	0.430411
328	0.690909	0.858182	0.830303	0.483823
329	0.627273	0.88	0.837879	0.468676
330	0.6	0.858182	0.815152	0.413437
331	0.681818	0.845455	0.818182	0.45853
332	0.690909	0.847273	0.821212	0.468017
333	0.618182	0.856364	0.816667	0.425048
334	0.627273	0.867273	0.827273	0.448513
335	0.7	0.84	0.816667	0.464758
336	0.636364	0.865455	0.827273	0.452812
337	0.672727	0.861818	0.830303	0.47537
338	0.663636	0.841818	0.812121	0.439557
339	0.618182	0.863636	0.822727	0.435861
340	0.645455	0.858182	0.822727	0.448943
341	0.663636	0.854545	0.822727	0.457625
342	0.609091	0.869091	0.825758	0.437063
343	0.590909	0.854545	0.810606	0.400953
344	0.618182	0.852727	0.813636	0.41977
345	0.645455	0.850909	0.816667	0.438357
346	0.672727	0.863636	0.831818	0.478116
347	0.672727	0.852727	0.822727	0.461957
348	0.654545	0.841818	0.810606	0.432574
349	0.645455	0.858182	0.822727	0.448943
350	0.636364	0.865455	0.827273	0.452812
351	0.672727	0.865455	0.833333	0.480885
352	0.7	0.854545	0.828788	0.485379
353	0.663636	0.858182	0.825758	0.462966
354	0.681818	0.856364	0.827273	0.47421
355	0.618182	0.850909	0.812121	0.417161
356	0.690909	0.832727	0.809091	0.447992
357	0.672727	0.858182	0.827273	0.469942
358	0.654545	0.850909	0.818182	0.445373
359	0.645455	0.843636	0.810606	0.428088
360	0.681818	0.861818	0.831818	0.482324
361	0.627273	0.867273	0.827273	0.448513
362	0.645455	0.86	0.824242	0.451642
363	0.672727	0.858182	0.827273	0.469942
364	0.709091	0.86	0.834848	0.50032
365	0.654545	0.849091	0.816667	0.442775
366	0.7	0.856364	0.830303	0.488044
367	0.7	0.86	0.833333	0.493435
368	0.681818	0.850909	0.822727	0.466282
369	0.736364	0.845455	0.827273	0.499744
370	0.654545	0.845455	0.813636	0.437637
371	0.672727	0.865455	0.833333	0.480885
372	0.672727	0.843636	0.815152	0.449043
373	0.663636	0.861818	0.828788	0.468392
374	0.681818	0.829091	0.804545	0.436252
375	0.681818	0.849091	0.821212	0.463679
376	0.609091	0.876364	0.831818	0.448518
377	0.7	0.832727	0.810606	0.454882
378	0.636364	0.836364	0.80303	0.411096
379	0.663636	0.858182	0.825758	0.462966
380	0.690909	0.856364	0.828788	0.481138
381	0.7	0.849091	0.824242	0.477504
382	0.654545	0.861818	0.827273	0.461389
383	0.663636	0.876364	0.840909	0.490996
384	0.672727	0.849091	0.819697	0.456734
385	0.645455	0.854545	0.819697	0.443609
386	0.645455	0.870909	0.833333	0.4683
387	0.681818	0.834545	0.809091	0.443523
388	0.618182	0.863636	0.822727	0.435861
389	0.627273	0.86	0.821212	0.437514
390	0.627273	0.865455	0.825758	0.445729
391	0.636364	0.867273	0.828788	0.455598
392	0.690909	0.843636	0.818182	0.462903
393	0.681818	0.850909	0.822727	0.466282
394	0.663636	0.852727	0.821212	0.454986
395	0.681818	0.845455	0.818182	0.45853
396	0.681818	0.854545	0.825758	0.471548
397	0.7	0.849091	0.824242	0.477504
398	0.663636	0.849091	0.818182	0.449766
399	0.663636	0.856364	0.824242	0.460286
400	0.672727	0.865455	0.833333	0.480885
401	0.663636	0.852727	0.821212	0.454986
402	0.681818	0.852727	0.824242	0.468905
403	0.681818	0.850909	0.822727	0.466282
404	0.672727	0.845455	0.816667	0.451588
405	0.654545	0.856364	0.822727	0.453288
406	0.645455	0.829091	0.798485	0.408424
407	0.672727	0.856364	0.825758	0.46726
408	0.690909	0.818182	0.79697	0.429036
409	0.681818	0.849091	0.821212	0.463679
410	0.672727	0.847273	0.818182	0.454151
411	0.645455	0.849091	0.815152	0.435761
412	0.672727	0.863636	0.831818	0.478116
413	0.654545	0.870909	0.834848	0.475335
414	0.690909	0.86	0.831818	0.486528
415	0.681818	0.845455	0.818182	0.45853
416	0.618182	0.858182	0.818182	0.427719
417	0.645455	0.847273	0.813636	0.433184
418	0.690909	0.841818	0.816667	0.460374
419	0.727273	0.843636	0.824242	0.490374
420	0.690909	0.832727	0.809091	0.447992
421	0.663636	0.836364	0.807576	0.432091
422	0.663636	0.869091	0.834848	0.479507
423	0.654545	0.86	0.825758	0.458667
424	0.727273	0.845455	0.825758	0.492925
425	0.663636	0.847273	0.816667	0.447185
426	0.681818	0.836364	0.810606	0.44598
427	0.618182	0.863636	0.822727	0.435861
428	0.672727	0.852727	0.822727	0.461957
429	0.727273	0.834545	0.816667	0.477882
430	0.663636	0.863636	0.830303	0.471137
431	0.627273	0.843636	0.807576	0.414003
432	0.681818	0.861818	0.831818	0.482324
433	0.654545	0.847273	0.815152	0.440196
434	0.654545	0.858182	0.824242	0.455967
435	0.663636	0.854545	0.822727	0.457625
436	0.672727	0.832727	0.806061	0.434152
437	0.663636	0.84	0.810606	0.43705
438	0.636364	0.858182	0.821212	0.441894
439	0.681818	0.841818	0.815152	0.453456
440	0.690909	0.841818	0.816667	0.460374
441	0.636364	0.850909	0.815152	0.431317
442	0.636364	0.823636	0.792424	0.394325
443	0.609091	0.856364	0.815152	0.417924
444	0.7	0.836364	0.813636	0.459786
445	0.618182	0.836364	0.8	0.396985
446	0.645455	0.870909	0.833333	0.4683
447	0.618182	0.858182	0.818182	0.427719
448	0.618182	0.84	0.80303	0.401918
449	0.654545	0.850909	0.818182	0.445373
450	0.690909	0.834545	0.810606	0.450434
451	0.718182	0.843636	0.822727	0.483536
452	0.690909	0.836364	0.812121	0.452893
453	0.672727	0.830909	0.804545	0.431731
454	0.681818	0.82	0.79697	0.424455
455	0.636364	0.836364	0.80303	0.411096
456	0.654545	0.861818	0.827273	0.461389
457	0.663636	0.84	0.810606	0.43705
458	0.690909	0.836364	0.812121	0.452893
459	0.690909	0.845455	0.819697	0.465451
460	0.618182	0.869091	0.827273	0.444206
461	0.572727	0.858182	0.810606	0.391805
462	0.690909	0.838182	0.813636	0.455369
463	0.681818	0.823636	0.8	0.429127
464	0.6	0.861818	0.818182	0.418832
465	0.663636	0.854545	0.822727	0.457625
466	0.636364	0.845455	0.810606	0.423594
467	0.709091	0.84	0.818182	0.471633
468	0.672727	0.836364	0.809091	0.439046
469	0.709091	0.84	0.818182	0.471633
470	0.654545	0.847273	0.815152	0.440196
471	0.609091	0.865455	0.822727	0.431482
472	0.663636	0.858182	0.825758	0.462966
473	0.645455	0.834545	0.80303	0.415668
474	0.645455	0.84	0.807576	0.423067
475	0.663636	0.849091	0.818182	0.449766
476	0.672727	0.845455	0.816667	0.451588
477	0.636364	0.852727	0.816667	0.43393
478	0.7	0.82	0.8	0.43823
479	0.654545	0.838182	0.807576	0.427584
480	0.636364	0.845455	0.810606	0.423594
481	0.590909	0.854545	0.810606	0.400953
482	0.645455	0.854545	0.819697	0.443609
483	0.636364	0.829091	0.79697	0.401414
484	0.645455	0.854545	0.819697	0.443609
485	0.636364	0.865455	0.827273	0.452812
486	0.681818	0.849091	0.821212	0.463679
487	0.7	0.836364	0.813636	0.459786
488	0.672727	0.825455	0.8	0.424564
489	0.7	0.850909	0.825758	0.480109
490	0.709091	0.845455	0.822727	0.479229
491	0.609091	0.852727	0.812121	0.412651
492	0.672727	0.834545	0.807576	0.436591
493	0.690909	0.809091	0.789394	0.417677
494	0.618182	0.838182	0.801515	0.399443
495	0.636364	0.84	0.806061	0.416041
496	0.718182	0.849091	0.827273	0.491244
497	0.663636	0.841818	0.812121	0.439557
498	0.672727	0.850909	0.821212	0.459335
499	0.727273	0.834545	0.816667	0.477882
500	0.690909	0.843636	0.818182	0.462903

## Sheet: Dateset3
Feature number	SN	SP	AC	MCC
4	0.090909	0.998182	0.84697	0.259354
5	0.118182	0.990909	0.845455	0.24961
6	0.136364	0.989091	0.84697	0.266381
7	0.145455	0.990909	0.85	0.289545
8	0.181818	0.985455	0.851515	0.30929
9	0.145455	0.983636	0.843939	0.252009
10	0.154545	0.987273	0.848485	0.282342
11	0.154545	0.981818	0.843939	0.256562
12	0.190909	0.978182	0.84697	0.289139
13	0.227273	0.969091	0.845455	0.299792
14	0.2	0.970909	0.842424	0.273436
15	0.254545	0.981818	0.860606	0.378156
16	0.227273	0.963636	0.840909	0.282267
17	0.254545	0.972727	0.85303	0.343201
18	0.218182	0.972727	0.84697	0.301735
19	0.236364	0.98	0.856061	0.350523
20	0.290909	0.970909	0.857576	0.375735
21	0.263636	0.965455	0.848485	0.328768
22	0.3	0.969091	0.857576	0.378989
23	0.290909	0.972727	0.859091	0.382036
24	0.3	0.961818	0.851515	0.355995
25	0.318182	0.967273	0.859091	0.391455
26	0.327273	0.970909	0.863636	0.412482
27	0.290909	0.969091	0.856061	0.3696
28	0.290909	0.967273	0.854545	0.363625
29	0.309091	0.974545	0.863636	0.407046
30	0.327273	0.958182	0.85303	0.372865
31	0.318182	0.963636	0.856061	0.380004
32	0.345455	0.965455	0.862121	0.412492
33	0.345455	0.958182	0.856061	0.390709
34	0.336364	0.961818	0.857576	0.392506
35	0.372727	0.949091	0.85303	0.391985
36	0.4	0.958182	0.865152	0.441994
37	0.381818	0.950909	0.856061	0.405273
38	0.409091	0.950909	0.860606	0.430353
39	0.4	0.949091	0.857576	0.417312
40	0.4	0.950909	0.859091	0.422071
41	0.409091	0.967273	0.874242	0.47734
42	0.463636	0.947273	0.866667	0.469207
43	0.354545	0.956364	0.856061	0.394324
44	0.418182	0.96	0.869697	0.463621
45	0.409091	0.956364	0.865152	0.445136
46	0.381818	0.954545	0.859091	0.415071
47	0.4	0.96	0.866667	0.447214
48	0.354545	0.950909	0.851515	0.379454
49	0.4	0.950909	0.859091	0.422071
50	0.436364	0.941818	0.857576	0.431836
51	0.363636	0.96	0.860606	0.413417
52	0.4	0.945455	0.854545	0.408041
53	0.436364	0.945455	0.860606	0.440784
54	0.427273	0.943636	0.857576	0.42819
55	0.436364	0.956364	0.869697	0.469476
56	0.454545	0.952727	0.869697	0.475499
57	0.4	0.950909	0.859091	0.422071
58	0.409091	0.943636	0.854545	0.411816
59	0.345455	0.952727	0.851515	0.375531
60	0.418182	0.947273	0.859091	0.429143
61	0.427273	0.947273	0.860606	0.437289
62	0.454545	0.934545	0.854545	0.430748
63	0.445455	0.938182	0.856061	0.431192
64	0.454545	0.947273	0.865152	0.461324
65	0.463636	0.94	0.860606	0.451354
66	0.427273	0.945455	0.859091	0.432702
67	0.454545	0.936364	0.856061	0.434921
68	0.454545	0.932727	0.85303	0.426636
69	0.527273	0.918182	0.85303	0.457441
70	0.481818	0.930909	0.856061	0.446133
71	0.518182	0.934545	0.865152	0.484933
72	0.481818	0.934545	0.859091	0.454294
73	0.481818	0.938182	0.862121	0.46269
74	0.481818	0.936364	0.860606	0.458462
75	0.409091	0.949091	0.859091	0.425599
76	0.509091	0.941818	0.869697	0.494342
77	0.527273	0.94	0.871212	0.505093
78	0.481818	0.943636	0.866667	0.475751
79	0.509091	0.94	0.868182	0.490003
80	0.463636	0.943636	0.863636	0.460142
81	0.5	0.929091	0.857576	0.457567
82	0.536364	0.936364	0.869697	0.504099
83	0.5	0.934545	0.862121	0.469717
84	0.509091	0.930909	0.860606	0.4692
85	0.481818	0.934545	0.859091	0.454294
86	0.5	0.929091	0.857576	0.457567
87	0.527273	0.925455	0.859091	0.472515
88	0.5	0.927273	0.856061	0.453625
89	0.509091	0.932727	0.862121	0.473247
90	0.581818	0.923636	0.866667	0.513041
91	0.545455	0.909091	0.848485	0.454545
92	0.472727	0.921818	0.84697	0.418879
93	0.554545	0.916364	0.856061	0.476168
94	0.518182	0.927273	0.859091	0.468858
95	0.536364	0.92	0.856061	0.468643
96	0.545455	0.930909	0.866667	0.49927
97	0.536364	0.921818	0.857576	0.472387
98	0.563636	0.936364	0.874242	0.526269
99	0.572727	0.925455	0.866667	0.509579
100	0.554545	0.907273	0.848485	0.458511
101	0.490909	0.927273	0.854545	0.445934
102	0.545455	0.925455	0.862121	0.48747
103	0.481818	0.921818	0.848485	0.426671
104	0.509091	0.927273	0.857576	0.461266
105	0.536364	0.923636	0.859091	0.476178
106	0.536364	0.929091	0.863636	0.487836
107	0.527273	0.918182	0.85303	0.457441
108	0.563636	0.927273	0.866667	0.506129
109	0.563636	0.927273	0.866667	0.506129
110	0.572727	0.909091	0.85303	0.476681
111	0.554545	0.918182	0.857576	0.479822
112	0.590909	0.910909	0.857576	0.494738
113	0.563636	0.923636	0.863636	0.49842
114	0.572727	0.918182	0.860606	0.494535
115	0.554545	0.914545	0.854545	0.472556
116	0.563636	0.918182	0.859091	0.487199
117	0.554545	0.916364	0.856061	0.476168
118	0.554545	0.92	0.859091	0.48352
119	0.554545	0.921818	0.860606	0.487262
120	0.554545	0.910909	0.851515	0.465455
121	0.554545	0.916364	0.856061	0.476168
122	0.509091	0.916364	0.848485	0.438645
123	0.590909	0.907273	0.854545	0.487795
124	0.545455	0.907273	0.84697	0.451094
125	0.490909	0.925455	0.85303	0.442043
126	0.545455	0.925455	0.862121	0.48747
127	0.581818	0.923636	0.866667	0.513041
128	0.518182	0.914545	0.848485	0.442627
129	0.554545	0.918182	0.857576	0.479822
130	0.563636	0.92	0.860606	0.490895
131	0.6	0.905455	0.854545	0.491608
132	0.581818	0.916364	0.860606	0.498182
133	0.536364	0.918182	0.854545	0.464944
134	0.536364	0.918182	0.854545	0.464944
135	0.563636	0.910909	0.85303	0.472833
136	0.545455	0.909091	0.848485	0.454545
137	0.509091	0.905455	0.839394	0.417608
138	0.554545	0.910909	0.851515	0.465455
139	0.536364	0.910909	0.848485	0.450577
140	0.590909	0.912727	0.859091	0.498267
141	0.481818	0.909091	0.837879	0.401428
142	0.518182	0.905455	0.840909	0.425189
143	0.581818	0.909091	0.854545	0.483983
144	0.554545	0.892727	0.836364	0.432178
145	0.572727	0.901818	0.84697	0.463087
146	0.581818	0.903636	0.85	0.473733
147	0.572727	0.912727	0.856061	0.483703
148	0.581818	0.894545	0.842424	0.457346
149	0.563636	0.910909	0.85303	0.472833
150	0.536364	0.901818	0.840909	0.43351
151	0.545455	0.910909	0.85	0.458036
152	0.563636	0.927273	0.866667	0.506129
153	0.509091	0.903636	0.837879	0.41424
154	0.563636	0.901818	0.845455	0.45575
155	0.527273	0.9	0.837879	0.422717
156	0.563636	0.910909	0.85303	0.472833
157	0.563636	0.9	0.843939	0.452441
158	0.554545	0.887273	0.831818	0.422845
159	0.590909	0.887273	0.837879	0.45207
160	0.563636	0.898182	0.842424	0.449167
161	0.581818	0.890909	0.839394	0.451019
162	0.609091	0.894545	0.84697	0.47903
163	0.572727	0.887273	0.834848	0.437526
164	0.563636	0.9	0.843939	0.452441
165	0.563636	0.918182	0.859091	0.487199
166	0.609091	0.903636	0.854545	0.495424
167	0.572727	0.901818	0.84697	0.463087
168	0.581818	0.9	0.84697	0.467077
169	0.545455	0.909091	0.848485	0.454545
170	0.581818	0.887273	0.836364	0.444814
171	0.563636	0.892727	0.837879	0.439543
172	0.572727	0.916364	0.859091	0.490883
173	0.618182	0.896364	0.85	0.489406
174	0.563636	0.889091	0.834848	0.433286
175	0.572727	0.905455	0.85	0.469811
176	0.545455	0.910909	0.85	0.458036
177	0.563636	0.903636	0.84697	0.459093
178	0.545455	0.905455	0.845455	0.44768
179	0.572727	0.905455	0.85	0.469811
180	0.618182	0.889091	0.843939	0.476735
181	0.609091	0.901818	0.85303	0.492078
182	0.636364	0.88	0.839394	0.475771
183	0.590909	0.894545	0.843939	0.464608
184	0.609091	0.898182	0.85	0.485489
185	0.609091	0.898182	0.85	0.485489
186	0.581818	0.896364	0.843939	0.460557
187	0.563636	0.905455	0.848485	0.462473
188	0.527273	0.894545	0.833333	0.413023
189	0.6	0.909091	0.857576	0.498476
190	0.609091	0.898182	0.85	0.485489
191	0.572727	0.890909	0.837879	0.443727
192	0.609091	0.890909	0.843939	0.472696
193	0.536364	0.905455	0.843939	0.440224
194	0.618182	0.890909	0.845455	0.479857
195	0.545455	0.889091	0.831818	0.418529
196	0.636364	0.903636	0.859091	0.516811
197	0.609091	0.892727	0.845455	0.475848
198	0.654545	0.892727	0.85303	0.51135
199	0.563636	0.898182	0.842424	0.449167
200	0.618182	0.889091	0.843939	0.476735
201	0.572727	0.898182	0.843939	0.456502
202	0.609091	0.887273	0.840909	0.466483
203	0.618182	0.869091	0.827273	0.444206
204	0.609091	0.894545	0.84697	0.47903
205	0.654545	0.894545	0.854545	0.514532
206	0.572727	0.907273	0.851515	0.473228
207	0.609091	0.881818	0.836364	0.457378
208	0.636364	0.887273	0.845455	0.487869
209	0.609091	0.885455	0.839394	0.463419
210	0.6	0.889091	0.840909	0.462383
211	0.627273	0.889091	0.845455	0.483864
212	0.645455	0.898182	0.856061	0.51395
213	0.554545	0.898182	0.840909	0.441796
214	0.581818	0.881818	0.831818	0.435726
215	0.618182	0.883636	0.839394	0.467541
216	0.6	0.898182	0.848485	0.478294
217	0.627273	0.898182	0.85303	0.499782
218	0.627273	0.890909	0.84697	0.486987
219	0.627273	0.883636	0.840909	0.474668
220	0.572727	0.914545	0.857576	0.487273
221	0.627273	0.878182	0.836364	0.46572
222	0.6	0.921818	0.868182	0.52373
223	0.590909	0.881818	0.833333	0.442975
224	0.645455	0.889091	0.848485	0.498033
225	0.627273	0.878182	0.836364	0.46572
226	0.609091	0.898182	0.85	0.485489
227	0.618182	0.889091	0.843939	0.476735
228	0.6	0.907273	0.856061	0.495024
229	0.609091	0.892727	0.845455	0.475848
230	0.627273	0.885455	0.842424	0.477705
231	0.663636	0.889091	0.851515	0.512086
232	0.672727	0.894545	0.857576	0.528525
233	0.581818	0.896364	0.843939	0.460557
234	0.627273	0.896364	0.851515	0.496537
235	0.6	0.883636	0.836364	0.453197
236	0.618182	0.870909	0.828788	0.447034
237	0.6	0.889091	0.840909	0.462383
238	0.609091	0.889091	0.842424	0.469575
239	0.618182	0.889091	0.843939	0.476735
240	0.636364	0.870909	0.831818	0.461239
241	0.636364	0.890909	0.848485	0.494087
242	0.654545	0.894545	0.854545	0.514532
243	0.618182	0.898182	0.851515	0.492652
244	0.581818	0.892727	0.840909	0.454167
245	0.636364	0.896364	0.85303	0.503636
246	0.590909	0.869091	0.822727	0.422692
247	0.618182	0.878182	0.834848	0.458597
248	0.636364	0.894545	0.851515	0.500423
249	0.636364	0.892727	0.85	0.49724
250	0.618182	0.894545	0.848485	0.486192
251	0.590909	0.890909	0.840909	0.458278
252	0.645455	0.88	0.840909	0.482838
253	0.645455	0.881818	0.842424	0.485823
254	0.645455	0.876364	0.837879	0.476948
255	0.636364	0.885455	0.843939	0.484804
256	0.609091	0.894545	0.84697	0.47903
257	0.609091	0.885455	0.839394	0.463419
258	0.654545	0.88	0.842424	0.489878
259	0.681818	0.883636	0.85	0.516832
260	0.636364	0.878182	0.837879	0.472814
261	0.627273	0.883636	0.840909	0.474668
262	0.672727	0.869091	0.836364	0.486489
263	0.618182	0.883636	0.839394	0.467541
264	0.6	0.881818	0.834848	0.450192
265	0.645455	0.883636	0.843939	0.488834
266	0.654545	0.889091	0.85	0.505074
267	0.636364	0.881818	0.840909	0.478755
268	0.654545	0.889091	0.85	0.505074
269	0.636364	0.874545	0.834848	0.466977
270	0.581818	0.872727	0.824242	0.421124
271	0.654545	0.872727	0.836364	0.478194
272	0.654545	0.881818	0.843939	0.492863
273	0.636364	0.885455	0.843939	0.484804
274	0.663636	0.874545	0.839394	0.488087
275	0.663636	0.869091	0.834848	0.479507
276	0.609091	0.887273	0.840909	0.466483
277	0.681818	0.870909	0.839394	0.496284
278	0.663636	0.874545	0.839394	0.488087
279	0.636364	0.874545	0.834848	0.466977
280	0.663636	0.869091	0.834848	0.479507
281	0.690909	0.876364	0.845455	0.511875
282	0.654545	0.863636	0.828788	0.464133
283	0.681818	0.872727	0.840909	0.499146
284	0.663636	0.872727	0.837879	0.485203
285	0.627273	0.863636	0.824242	0.442968
286	0.663636	0.86	0.827273	0.465668
287	0.618182	0.883636	0.839394	0.467541
288	0.654545	0.858182	0.824242	0.455967
289	0.672727	0.867273	0.834848	0.483676
290	0.663636	0.870909	0.836364	0.482343
291	0.672727	0.872727	0.839394	0.492187
292	0.636364	0.849091	0.813636	0.428723
293	0.645455	0.865455	0.828788	0.459869
294	0.636364	0.870909	0.831818	0.461239
295	0.654545	0.869091	0.833333	0.4725
296	0.663636	0.872727	0.837879	0.485203
297	0.654545	0.850909	0.818182	0.445373
298	0.609091	0.88	0.834848	0.454398
299	0.672727	0.86	0.828788	0.472645
300	0.581818	0.878182	0.828788	0.429806
301	0.718182	0.861818	0.837879	0.509911
302	0.636364	0.872727	0.833333	0.464095
303	0.627273	0.861818	0.822727	0.44023
304	0.590909	0.883636	0.834848	0.445978
305	0.7	0.858182	0.831818	0.490729
306	0.672727	0.858182	0.827273	0.469942
307	0.636364	0.849091	0.813636	0.428723
308	0.636364	0.876364	0.836364	0.469883
309	0.681818	0.867273	0.836364	0.490632
310	0.690909	0.861818	0.833333	0.489255
311	0.7	0.856364	0.830303	0.488044
312	0.672727	0.865455	0.833333	0.480885
313	0.663636	0.861818	0.828788	0.468392
314	0.663636	0.865455	0.831818	0.473904
315	0.7	0.854545	0.828788	0.485379
316	0.690909	0.865455	0.836364	0.494773
317	0.7	0.858182	0.831818	0.490729
318	0.681818	0.858182	0.828788	0.476894
319	0.627273	0.852727	0.815152	0.426863
320	0.654545	0.88	0.842424	0.489878
321	0.636364	0.863636	0.825758	0.450049
322	0.663636	0.863636	0.830303	0.471137
323	0.636364	0.858182	0.821212	0.441894
324	0.636364	0.858182	0.821212	0.441894
325	0.645455	0.863636	0.827273	0.457104
326	0.663636	0.876364	0.840909	0.490996
327	0.690909	0.852727	0.825758	0.475831
328	0.663636	0.863636	0.830303	0.471137
329	0.690909	0.849091	0.822727	0.470602
330	0.690909	0.858182	0.830303	0.483823
331	0.690909	0.852727	0.825758	0.475831
332	0.654545	0.856364	0.822727	0.453288
333	0.672727	0.856364	0.825758	0.46726
334	0.663636	0.88	0.843939	0.49689
335	0.672727	0.86	0.828788	0.472645
336	0.636364	0.863636	0.825758	0.450049
337	0.736364	0.869091	0.84697	0.534699
338	0.672727	0.854545	0.824242	0.464598
339	0.663636	0.872727	0.837879	0.485203
340	0.690909	0.84	0.815152	0.457863
341	0.654545	0.861818	0.827273	0.461389
342	0.663636	0.845455	0.815152	0.444624
343	0.672727	0.847273	0.818182	0.454151
344	0.672727	0.854545	0.824242	0.464598
345	0.681818	0.867273	0.836364	0.490632
346	0.709091	0.876364	0.848485	0.52567
347	0.636364	0.858182	0.821212	0.441894
348	0.681818	0.852727	0.824242	0.468905
349	0.7	0.858182	0.831818	0.490729
350	0.690909	0.838182	0.813636	0.455369
351	0.690909	0.829091	0.806061	0.443158
352	0.672727	0.847273	0.818182	0.454151
353	0.672727	0.874545	0.840909	0.495072
354	0.672727	0.84	0.812121	0.444009
355	0.672727	0.850909	0.821212	0.459335
356	0.645455	0.854545	0.819697	0.443609
357	0.654545	0.858182	0.824242	0.455967
358	0.645455	0.890909	0.85	0.501157
359	0.672727	0.869091	0.836364	0.486489
360	0.672727	0.865455	0.833333	0.480885
361	0.672727	0.867273	0.834848	0.483676
362	0.654545	0.854545	0.821212	0.450629
363	0.672727	0.852727	0.822727	0.461957
364	0.718182	0.86	0.836364	0.507183
365	0.690909	0.850909	0.824242	0.473207
366	0.681818	0.849091	0.821212	0.463679
367	0.672727	0.834545	0.807576	0.436591
368	0.727273	0.856364	0.834848	0.508631
369	0.618182	0.854545	0.815152	0.422399
370	0.672727	0.858182	0.827273	0.469942
371	0.681818	0.843636	0.816667	0.455984
372	0.7	0.852727	0.827273	0.482734
373	0.690909	0.830909	0.807576	0.445567
374	0.663636	0.843636	0.813636	0.442081
375	0.681818	0.858182	0.828788	0.476894
376	0.709091	0.847273	0.824242	0.481797
377	0.654545	0.889091	0.85	0.505074
378	0.7	0.858182	0.831818	0.490729
379	0.7	0.834545	0.812121	0.457325
380	0.718182	0.856364	0.833333	0.50179
381	0.718182	0.843636	0.822727	0.483536
382	0.690909	0.850909	0.824242	0.473207
383	0.672727	0.843636	0.815152	0.449043
384	0.672727	0.869091	0.836364	0.486489
385	0.718182	0.843636	0.822727	0.483536
386	0.727273	0.827273	0.810606	0.468193
387	0.654545	0.843636	0.812121	0.435096
388	0.672727	0.863636	0.831818	0.478116
389	0.627273	0.861818	0.822727	0.44023
390	0.690909	0.838182	0.813636	0.455369
391	0.709091	0.841818	0.819697	0.474147
392	0.709091	0.84	0.818182	0.471633
393	0.690909	0.843636	0.818182	0.462903
394	0.7	0.852727	0.827273	0.482734
395	0.690909	0.852727	0.825758	0.475831
396	0.709091	0.84	0.818182	0.471633
397	0.690909	0.84	0.815152	0.457863
398	0.681818	0.863636	0.833333	0.485071
399	0.727273	0.836364	0.818182	0.480346
400	0.7	0.843636	0.819697	0.469801
401	0.690909	0.814545	0.793939	0.42445
402	0.681818	0.843636	0.816667	0.455984
403	0.7	0.849091	0.824242	0.477504
404	0.636364	0.863636	0.825758	0.450049
405	0.681818	0.843636	0.816667	0.455984
406	0.645455	0.830909	0.8	0.410822
407	0.681818	0.861818	0.831818	0.482324
408	0.6	0.829091	0.790909	0.373149
409	0.663636	0.850909	0.819697	0.452366
410	0.681818	0.861818	0.831818	0.482324
411	0.718182	0.836364	0.816667	0.473512
412	0.663636	0.852727	0.821212	0.454986
413	0.727273	0.827273	0.810606	0.468193
414	0.745455	0.84	0.824242	0.49894
415	0.736364	0.830909	0.815152	0.479818
416	0.681818	0.850909	0.822727	0.466282
417	0.690909	0.854545	0.827273	0.478474
418	0.7	0.836364	0.813636	0.459786
419	0.690909	0.825455	0.80303	0.438389
420	0.718182	0.84	0.819697	0.478489
421	0.718182	0.82	0.80303	0.451932
422	0.7	0.841818	0.818182	0.467271
423	0.690909	0.841818	0.816667	0.460374
424	0.745455	0.84	0.824242	0.49894
425	0.736364	0.838182	0.821212	0.489643
426	0.736364	0.845455	0.827273	0.499744
427	0.645455	0.849091	0.815152	0.435761
428	0.709091	0.832727	0.812121	0.461752
429	0.7	0.832727	0.810606	0.454882
430	0.7	0.843636	0.819697	0.469801
431	0.681818	0.852727	0.824242	0.468905
432	0.636364	0.852727	0.816667	0.43393
433	0.7	0.838182	0.815152	0.462263
434	0.754545	0.830909	0.818182	0.493392
435	0.718182	0.823636	0.806061	0.456617
436	0.745455	0.818182	0.806061	0.470032
437	0.663636	0.834545	0.806061	0.429638
438	0.718182	0.849091	0.827273	0.491244
439	0.672727	0.841818	0.813636	0.446517
440	0.736364	0.825455	0.810606	0.472621
441	0.690909	0.832727	0.809091	0.447992
442	0.709091	0.810909	0.793939	0.433642
443	0.7	0.832727	0.810606	0.454882
444	0.727273	0.836364	0.818182	0.480346
445	0.718182	0.829091	0.810606	0.463761
446	0.718182	0.838182	0.818182	0.475992
447	0.709091	0.845455	0.822727	0.479229
448	0.7	0.849091	0.824242	0.477504
449	0.709091	0.829091	0.809091	0.456912
450	0.727273	0.836364	0.818182	0.480346
451	0.736364	0.823636	0.809091	0.470254
452	0.709091	0.832727	0.812121	0.461752
453	0.690909	0.832727	0.809091	0.447992
454	0.718182	0.829091	0.810606	0.463761
455	0.681818	0.827273	0.80303	0.433861
456	0.718182	0.810909	0.795455	0.440477
457	0.690909	0.829091	0.806061	0.443158
458	0.7	0.830909	0.809091	0.452455
459	0.727273	0.836364	0.818182	0.480346
460	0.690909	0.821818	0.8	0.433682
461	0.645455	0.847273	0.813636	0.433184
462	0.690909	0.821818	0.8	0.433682
463	0.690909	0.830909	0.807576	0.445567
464	0.636364	0.841818	0.807576	0.41854
465	0.709091	0.84	0.818182	0.471633
466	0.754545	0.838182	0.824242	0.503221
467	0.727273	0.836364	0.818182	0.480346
468	0.7	0.832727	0.810606	0.454882
469	0.609091	0.845455	0.806061	0.402348
470	0.709091	0.834545	0.813636	0.464197
471	0.745455	0.816364	0.804545	0.467723
472	0.672727	0.84	0.812121	0.444009
473	0.654545	0.849091	0.816667	0.442775
474	0.690909	0.843636	0.818182	0.462903
475	0.690909	0.836364	0.812121	0.452893
476	0.736364	0.830909	0.815152	0.479818
477	0.7	0.827273	0.806061	0.44765
478	0.718182	0.827273	0.809091	0.461364
479	0.7	0.829091	0.807576	0.450045
480	0.7	0.830909	0.809091	0.452455
481	0.718182	0.821818	0.804545	0.454267
482	0.718182	0.830909	0.812121	0.466174
483	0.718182	0.838182	0.818182	0.475992
484	0.654545	0.852727	0.819697	0.447991
485	0.7	0.821818	0.801515	0.440562
486	0.672727	0.836364	0.809091	0.439046
487	0.727273	0.821818	0.806061	0.461093
488	0.7	0.827273	0.806061	0.44765
489	0.718182	0.814545	0.798485	0.445016
490	0.7	0.829091	0.807576	0.450045
491	0.645455	0.834545	0.80303	0.415668
492	0.754545	0.818182	0.807576	0.476805
493	0.709091	0.834545	0.813636	0.464197
494	0.727273	0.825455	0.809091	0.465811
495	0.709091	0.809091	0.792424	0.431395
496	0.681818	0.856364	0.827273	0.47421
497	0.736364	0.807273	0.795455	0.449609
498	0.709091	0.856364	0.831818	0.494927
499	0.736364	0.798182	0.787879	0.43862
500	0.745455	0.821818	0.809091	0.474693

## Sheet: Dateset4
Feature number	SN	SP	AC	MCC
4	0.036364	1	0.839394	0.174608
5	0.063636	0.978182	0.825758	0.093205
6	0.054545	0.987273	0.831818	0.112155
7	0.054545	0.996364	0.839394	0.173382
8	0.090909	0.992727	0.842424	0.216318
9	0.127273	0.987273	0.843939	0.243218
10	0.090909	0.987273	0.837879	0.18393
11	0.090909	0.983636	0.834848	0.166147
12	0.118182	0.987273	0.842424	0.229265
13	0.127273	0.983636	0.840909	0.225378
14	0.163636	0.983636	0.84697	0.277087
15	0.181818	0.976364	0.843939	0.270485
16	0.2	0.972727	0.843939	0.27983
17	0.190909	0.985455	0.85303	0.320681
18	0.2	0.970909	0.842424	0.273436
19	0.154545	0.972727	0.836364	0.22083
20	0.236364	0.978182	0.854545	0.34325
21	0.218182	0.963636	0.839394	0.271643
22	0.227273	0.974545	0.85	0.318977
23	0.263636	0.969091	0.851515	0.340614
24	0.336364	0.963636	0.859091	0.398018
25	0.3	0.963636	0.85303	0.361535
26	0.345455	0.965455	0.862121	0.412492
27	0.327273	0.961818	0.856061	0.383545
28	0.327273	0.961818	0.856061	0.383545
29	0.372727	0.961818	0.863636	0.427353
30	0.309091	0.972727	0.862121	0.400616
31	0.309091	0.956364	0.848485	0.349426
32	0.345455	0.967273	0.863636	0.418245
33	0.327273	0.965455	0.859091	0.394713
34	0.336364	0.950909	0.848485	0.361792
35	0.381818	0.961818	0.865152	0.435832
36	0.327273	0.954545	0.85	0.362634
37	0.436364	0.956364	0.869697	0.469476
38	0.372727	0.954545	0.857576	0.406558
39	0.390909	0.958182	0.863636	0.433662
40	0.409091	0.949091	0.859091	0.425599
41	0.381818	0.945455	0.851515	0.39123
42	0.445455	0.949091	0.865152	0.458031
43	0.390909	0.950909	0.857576	0.413712
44	0.409091	0.96	0.868182	0.455456
45	0.454545	0.949091	0.866667	0.465971
46	0.463636	0.952727	0.871212	0.48336
47	0.418182	0.949091	0.860606	0.433812
48	0.454545	0.949091	0.866667	0.465971
49	0.472727	0.949091	0.869697	0.481664
50	0.409091	0.952727	0.862121	0.435192
51	0.454545	0.945455	0.863636	0.45675
52	0.481818	0.958182	0.878788	0.513709
53	0.454545	0.950909	0.868182	0.470696
54	0.436364	0.936364	0.85303	0.41893
55	0.436364	0.943636	0.859091	0.436274
56	0.472727	0.947273	0.868182	0.477029
57	0.445455	0.94	0.857576	0.435492
58	0.418182	0.930909	0.845455	0.39036
59	0.509091	0.932727	0.862121	0.473247
60	0.427273	0.941818	0.856061	0.42375
61	0.463636	0.930909	0.85303	0.430489
62	0.463636	0.938182	0.859091	0.447058
63	0.472727	0.943636	0.865152	0.467976
64	0.427273	0.949091	0.862121	0.441954
65	0.509091	0.936364	0.865152	0.481509
66	0.481818	0.943636	0.866667	0.475751
67	0.5	0.941818	0.868182	0.486726
68	0.5	0.932727	0.860606	0.465612
69	0.527273	0.932727	0.865152	0.488371
70	0.518182	0.94	0.869697	0.497573
71	0.536364	0.918182	0.854545	0.464944
72	0.481818	0.925455	0.851515	0.434301
73	0.454545	0.925455	0.84697	0.410757
74	0.445455	0.927273	0.84697	0.406683
75	0.481818	0.930909	0.856061	0.446133
76	0.5	0.941818	0.868182	0.486726
77	0.5	0.938182	0.865152	0.4781
78	0.509091	0.927273	0.857576	0.461266
79	0.509091	0.923636	0.854545	0.453535
80	0.527273	0.914545	0.85	0.450174
81	0.536364	0.94	0.872727	0.512564
82	0.527273	0.927273	0.860606	0.476402
83	0.527273	0.936364	0.868182	0.496618
84	0.509091	0.945455	0.872727	0.503211
85	0.445455	0.934545	0.85303	0.422783
86	0.554545	0.923636	0.862121	0.491049
87	0.572727	0.925455	0.866667	0.509579
88	0.527273	0.930909	0.863636	0.484329
89	0.563636	0.930909	0.869697	0.514032
90	0.536364	0.929091	0.863636	0.487836
91	0.572727	0.923636	0.865152	0.505751
92	0.536364	0.923636	0.859091	0.476178
93	0.572727	0.907273	0.851515	0.473228
94	0.536364	0.927273	0.862121	0.483901
95	0.590909	0.925455	0.869697	0.524114
96	0.581818	0.932727	0.874242	0.532641
97	0.509091	0.934545	0.863636	0.47735
98	0.536364	0.923636	0.859091	0.476178
99	0.554545	0.921818	0.860606	0.487262
100	0.509091	0.925455	0.856061	0.457375
101	0.536364	0.910909	0.848485	0.450577
102	0.572727	0.929091	0.869697	0.517377
103	0.536364	0.914545	0.851515	0.457677
104	0.572727	0.929091	0.869697	0.517377
105	0.518182	0.930909	0.862121	0.476789
106	0.563636	0.92	0.860606	0.490895
107	0.518182	0.94	0.869697	0.497573
108	0.572727	0.910909	0.854545	0.480173
109	0.563636	0.921818	0.862121	0.494635
110	0.581818	0.909091	0.854545	0.483983
111	0.554545	0.925455	0.863636	0.494882
112	0.572727	0.921818	0.863636	0.501968
113	0.527273	0.923636	0.857576	0.468676
114	0.545455	0.925455	0.862121	0.48747
115	0.609091	0.912727	0.862121	0.512684
116	0.554545	0.914545	0.854545	0.472556
117	0.554545	0.901818	0.843939	0.448375
118	0.563636	0.918182	0.859091	0.487199
119	0.590909	0.909091	0.856061	0.491248
120	0.572727	0.925455	0.866667	0.509579
121	0.554545	0.927273	0.865152	0.498763
122	0.545455	0.932727	0.868182	0.503304
123	0.590909	0.921818	0.866667	0.516515
124	0.581818	0.918182	0.862121	0.501832
125	0.590909	0.914545	0.860606	0.501834
126	0.554545	0.912727	0.85303	0.468985
127	0.609091	0.916364	0.865152	0.519852
128	0.563636	0.903636	0.84697	0.459093
129	0.618182	0.905455	0.857576	0.505964
130	0.6	0.890909	0.842424	0.465503
131	0.581818	0.914545	0.859091	0.494573
132	0.590909	0.918182	0.863636	0.509091
133	0.572727	0.890909	0.837879	0.443727
134	0.609091	0.907273	0.857576	0.502218
135	0.618182	0.912727	0.863636	0.51984
136	0.590909	0.894545	0.843939	0.464608
137	0.636364	0.901818	0.857576	0.513468
138	0.590909	0.903636	0.851515	0.480998
139	0.581818	0.9	0.84697	0.467077
140	0.6	0.932727	0.877273	0.547062
141	0.581818	0.910909	0.856061	0.487474
142	0.609091	0.901818	0.85303	0.492078
143	0.618182	0.907273	0.859091	0.509379
144	0.590909	0.909091	0.856061	0.491248
145	0.618182	0.907273	0.859091	0.509379
146	0.590909	0.898182	0.84697	0.471064
147	0.609091	0.901818	0.85303	0.492078
148	0.581818	0.916364	0.860606	0.498182
149	0.563636	0.889091	0.834848	0.433286
150	0.609091	0.910909	0.860606	0.509158
151	0.590909	0.912727	0.859091	0.498267
152	0.618182	0.914545	0.865152	0.523402
153	0.6	0.9	0.85	0.481571
154	0.609091	0.894545	0.84697	0.47903
155	0.645455	0.889091	0.848485	0.498033
156	0.572727	0.903636	0.848485	0.466431
157	0.618182	0.890909	0.845455	0.479857
158	0.645455	0.892727	0.851515	0.504309
159	0.590909	0.905455	0.85303	0.484378
160	0.590909	0.883636	0.834848	0.445978
161	0.581818	0.898182	0.845455	0.463801
162	0.627273	0.892727	0.848485	0.49014
163	0.572727	0.901818	0.84697	0.463087
164	0.627273	0.896364	0.851515	0.496537
165	0.645455	0.890909	0.85	0.501157
166	0.6	0.916364	0.863636	0.512665
167	0.645455	0.894545	0.85303	0.507492
168	0.627273	0.903636	0.857576	0.509714
169	0.609091	0.901818	0.85303	0.492078
170	0.6	0.907273	0.856061	0.495024
171	0.627273	0.901818	0.856061	0.50637
172	0.581818	0.909091	0.854545	0.483983
173	0.572727	0.903636	0.848485	0.466431
174	0.609091	0.892727	0.845455	0.475848
175	0.572727	0.894545	0.840909	0.45005
176	0.636364	0.883636	0.842424	0.481766
177	0.563636	0.896364	0.840909	0.445927
178	0.609091	0.88	0.834848	0.454398
179	0.636364	0.896364	0.85303	0.503636
180	0.590909	0.909091	0.856061	0.491248
181	0.645455	0.889091	0.848485	0.498033
182	0.590909	0.88	0.831818	0.439999
183	0.645455	0.881818	0.842424	0.485823
184	0.572727	0.894545	0.840909	0.45005
185	0.636364	0.894545	0.851515	0.500423
186	0.627273	0.874545	0.833333	0.459885
187	0.618182	0.903636	0.856061	0.502585
188	0.636364	0.9	0.856061	0.510158
189	0.636364	0.890909	0.848485	0.494087
190	0.618182	0.894545	0.848485	0.486192
191	0.627273	0.887273	0.843939	0.480771
192	0.618182	0.9	0.85303	0.49593
193	0.609091	0.898182	0.85	0.485489
194	0.645455	0.896364	0.854545	0.510705
195	0.6	0.898182	0.848485	0.478294
196	0.618182	0.870909	0.828788	0.447034
197	0.636364	0.881818	0.840909	0.478755
198	0.627273	0.885455	0.842424	0.477705
199	0.663636	0.887273	0.85	0.508992
200	0.627273	0.885455	0.842424	0.477705
201	0.590909	0.892727	0.842424	0.461427
202	0.663636	0.878182	0.842424	0.49393
203	0.636364	0.878182	0.837879	0.472814
204	0.6	0.889091	0.840909	0.462383
205	0.618182	0.894545	0.848485	0.486192
206	0.645455	0.9	0.857576	0.517226
207	0.663636	0.896364	0.857576	0.524754
208	0.6	0.889091	0.840909	0.462383
209	0.636364	0.885455	0.843939	0.484804
210	0.654545	0.883636	0.845455	0.495874
211	0.672727	0.88	0.845455	0.503875
212	0.636364	0.88	0.839394	0.475771
213	0.6	0.876364	0.830303	0.441338
214	0.609091	0.889091	0.842424	0.469575
215	0.636364	0.870909	0.831818	0.461239
216	0.627273	0.896364	0.851515	0.496537
217	0.590909	0.883636	0.834848	0.445978
218	0.590909	0.887273	0.837879	0.45207
219	0.609091	0.894545	0.84697	0.47903
220	0.645455	0.892727	0.851515	0.504309
221	0.618182	0.878182	0.834848	0.458597
222	0.654545	0.894545	0.854545	0.514532
223	0.572727	0.892727	0.839394	0.446873
224	0.672727	0.878182	0.843939	0.500915
225	0.618182	0.881818	0.837879	0.464533
226	0.681818	0.881818	0.848485	0.51382
227	0.654545	0.88	0.842424	0.489878
228	0.645455	0.898182	0.856061	0.51395
229	0.609091	0.890909	0.843939	0.472696
230	0.590909	0.883636	0.834848	0.445978
231	0.663636	0.887273	0.85	0.508992
232	0.672727	0.878182	0.843939	0.500915
233	0.618182	0.88	0.836364	0.461552
234	0.618182	0.870909	0.828788	0.447034
235	0.627273	0.878182	0.836364	0.46572
236	0.618182	0.876364	0.833333	0.455668
237	0.681818	0.872727	0.840909	0.499146
238	0.627273	0.878182	0.836364	0.46572
239	0.627273	0.885455	0.842424	0.477705
240	0.627273	0.870909	0.830303	0.454151
241	0.690909	0.878182	0.84697	0.514809
242	0.672727	0.885455	0.85	0.512911
243	0.618182	0.870909	0.828788	0.447034
244	0.627273	0.88	0.837879	0.468676
245	0.636364	0.878182	0.837879	0.472814
246	0.690909	0.870909	0.840909	0.503218
247	0.663636	0.876364	0.840909	0.490996
248	0.672727	0.878182	0.843939	0.500915
249	0.645455	0.878182	0.839394	0.47988
250	0.645455	0.88	0.840909	0.482838
251	0.627273	0.878182	0.836364	0.46572
252	0.654545	0.870909	0.834848	0.475335
253	0.645455	0.874545	0.836364	0.47404
254	0.663636	0.870909	0.836364	0.482343
255	0.654545	0.863636	0.828788	0.464133
256	0.654545	0.865455	0.830303	0.466899
257	0.618182	0.878182	0.834848	0.458597
258	0.672727	0.88	0.845455	0.503875
259	0.636364	0.881818	0.840909	0.478755
260	0.645455	0.86	0.824242	0.451642
261	0.654545	0.867273	0.831818	0.469688
262	0.618182	0.856364	0.816667	0.425048
263	0.672727	0.86	0.828788	0.472645
264	0.6	0.86	0.816667	0.416123
265	0.618182	0.876364	0.833333	0.455668
266	0.645455	0.869091	0.831818	0.465466
267	0.654545	0.858182	0.824242	0.455967
268	0.672727	0.854545	0.824242	0.464598
269	0.636364	0.876364	0.836364	0.469883
270	0.663636	0.874545	0.839394	0.488087
271	0.654545	0.865455	0.830303	0.466899
272	0.663636	0.856364	0.824242	0.460286
273	0.6	0.865455	0.821212	0.424316
274	0.654545	0.865455	0.830303	0.466899
275	0.654545	0.854545	0.821212	0.450629
276	0.654545	0.86	0.825758	0.458667
277	0.636364	0.850909	0.815152	0.431317
278	0.636364	0.865455	0.827273	0.452812
279	0.654545	0.86	0.825758	0.458667
280	0.663636	0.863636	0.830303	0.471137
281	0.654545	0.870909	0.834848	0.475335
282	0.672727	0.874545	0.840909	0.495072
283	0.681818	0.874545	0.842424	0.502031
284	0.681818	0.88	0.84697	0.510835
285	0.618182	0.867273	0.825758	0.441401
286	0.663636	0.861818	0.828788	0.468392
287	0.672727	0.852727	0.822727	0.461957
288	0.663636	0.876364	0.840909	0.490996
289	0.681818	0.861818	0.831818	0.482324
290	0.672727	0.852727	0.822727	0.461957
291	0.654545	0.863636	0.828788	0.464133
292	0.627273	0.869091	0.828788	0.45132
293	0.681818	0.850909	0.822727	0.466282
294	0.645455	0.852727	0.818182	0.440973
295	0.654545	0.867273	0.831818	0.469688
296	0.681818	0.861818	0.831818	0.482324
297	0.645455	0.861818	0.825758	0.454362
298	0.654545	0.867273	0.831818	0.469688
299	0.663636	0.872727	0.837879	0.485203
300	0.672727	0.852727	0.822727	0.461957
301	0.654545	0.874545	0.837879	0.481077
302	0.654545	0.872727	0.836364	0.478194
303	0.654545	0.847273	0.815152	0.440196
304	0.654545	0.878182	0.840909	0.486919
305	0.681818	0.852727	0.824242	0.468905
306	0.7	0.845455	0.821212	0.47235
307	0.663636	0.847273	0.816667	0.447185
308	0.709091	0.856364	0.831818	0.494927
309	0.663636	0.849091	0.818182	0.449766
310	0.645455	0.850909	0.816667	0.438357
311	0.681818	0.86	0.830303	0.479598
312	0.645455	0.874545	0.836364	0.47404
313	0.663636	0.850909	0.819697	0.452366
314	0.7	0.861818	0.834848	0.496162
315	0.663636	0.861818	0.828788	0.468392
316	0.672727	0.865455	0.833333	0.480885
317	0.672727	0.845455	0.816667	0.451588
318	0.681818	0.850909	0.822727	0.466282
319	0.681818	0.86	0.830303	0.479598
320	0.645455	0.858182	0.822727	0.448943
321	0.672727	0.847273	0.818182	0.454151
322	0.645455	0.849091	0.815152	0.435761
323	0.690909	0.854545	0.827273	0.478474
324	0.654545	0.867273	0.831818	0.469688
325	0.663636	0.867273	0.833333	0.476694
326	0.645455	0.86	0.824242	0.451642
327	0.663636	0.849091	0.818182	0.449766
328	0.654545	0.867273	0.831818	0.469688
329	0.663636	0.847273	0.816667	0.447185
330	0.654545	0.849091	0.816667	0.442775
331	0.672727	0.845455	0.816667	0.451588
332	0.654545	0.867273	0.831818	0.469688
333	0.681818	0.858182	0.828788	0.476894
334	0.681818	0.850909	0.822727	0.466282
335	0.7	0.852727	0.827273	0.482734
336	0.672727	0.865455	0.833333	0.480885
337	0.636364	0.869091	0.830303	0.458406
338	0.627273	0.847273	0.810606	0.419089
339	0.663636	0.854545	0.822727	0.457625
340	0.718182	0.86	0.836364	0.507183
341	0.690909	0.847273	0.821212	0.468017
342	0.690909	0.858182	0.830303	0.483823
343	0.681818	0.849091	0.821212	0.463679
344	0.7	0.854545	0.828788	0.485379
345	0.681818	0.849091	0.821212	0.463679
346	0.690909	0.843636	0.818182	0.462903
347	0.672727	0.854545	0.824242	0.464598
348	0.681818	0.847273	0.819697	0.461095
349	0.663636	0.869091	0.834848	0.479507
350	0.663636	0.869091	0.834848	0.479507
351	0.727273	0.850909	0.830303	0.500691
352	0.709091	0.84	0.818182	0.471633
353	0.654545	0.843636	0.812121	0.435096
354	0.718182	0.850909	0.828788	0.493851
355	0.681818	0.86	0.830303	0.479598
356	0.709091	0.841818	0.819697	0.474147
357	0.718182	0.852727	0.830303	0.496478
358	0.663636	0.858182	0.825758	0.462966
359	0.690909	0.84	0.815152	0.457863
360	0.690909	0.858182	0.830303	0.483823
361	0.727273	0.843636	0.824242	0.490374
362	0.663636	0.854545	0.822727	0.457625
363	0.690909	0.838182	0.813636	0.455369
364	0.654545	0.861818	0.827273	0.461389
365	0.709091	0.825455	0.806061	0.452137
366	0.690909	0.832727	0.809091	0.447992
367	0.663636	0.872727	0.837879	0.485203
368	0.7	0.86	0.833333	0.493435
369	0.672727	0.861818	0.830303	0.47537
370	0.7	0.852727	0.827273	0.482734
371	0.709091	0.856364	0.831818	0.494927
372	0.663636	0.867273	0.833333	0.476694
373	0.709091	0.845455	0.822727	0.479229
374	0.690909	0.854545	0.827273	0.478474
375	0.672727	0.832727	0.806061	0.434152
376	0.690909	0.867273	0.837879	0.497565
377	0.690909	0.834545	0.810606	0.450434
378	0.709091	0.847273	0.824242	0.481797
379	0.7	0.838182	0.815152	0.462263
380	0.690909	0.838182	0.813636	0.455369
381	0.736364	0.823636	0.809091	0.470254
382	0.7	0.852727	0.827273	0.482734
383	0.709091	0.850909	0.827273	0.486991
384	0.7	0.854545	0.828788	0.485379
385	0.690909	0.832727	0.809091	0.447992
386	0.690909	0.847273	0.821212	0.468017
387	0.663636	0.827273	0.8	0.419993
388	0.636364	0.834545	0.801515	0.40865
389	0.681818	0.816364	0.793939	0.419843
390	0.709091	0.843636	0.821212	0.476679
391	0.681818	0.827273	0.80303	0.433861
392	0.736364	0.827273	0.812121	0.475004
393	0.727273	0.816364	0.801515	0.454129
394	0.709091	0.845455	0.822727	0.479229
395	0.636364	0.841818	0.807576	0.41854
396	0.718182	0.84	0.819697	0.478489
397	0.7	0.836364	0.813636	0.459786
398	0.709091	0.827273	0.807576	0.454516
399	0.709091	0.836364	0.815152	0.466658
400	0.681818	0.841818	0.815152	0.453456
401	0.718182	0.84	0.819697	0.478489
402	0.736364	0.825455	0.810606	0.472621
403	0.727273	0.821818	0.806061	0.461093
404	0.672727	0.821818	0.79697	0.419865
405	0.690909	0.829091	0.806061	0.443158
406	0.672727	0.830909	0.804545	0.431731
407	0.681818	0.838182	0.812121	0.448454
408	0.727273	0.821818	0.806061	0.461093
409	0.7	0.825455	0.804545	0.445272
410	0.727273	0.830909	0.813636	0.473005
411	0.681818	0.841818	0.815152	0.453456
412	0.718182	0.818182	0.801515	0.449612
413	0.709091	0.823636	0.804545	0.449772
414	0.690909	0.829091	0.806061	0.443158
415	0.663636	0.843636	0.813636	0.442081
416	0.709091	0.829091	0.809091	0.456912
417	0.709091	0.838182	0.816667	0.469137
418	0.7	0.818182	0.798485	0.435913
419	0.718182	0.823636	0.806061	0.456617
420	0.709091	0.84	0.818182	0.471633
421	0.736364	0.827273	0.812121	0.475004
422	0.727273	0.812727	0.798485	0.449559
423	0.7	0.832727	0.810606	0.454882
424	0.690909	0.816364	0.795455	0.426736
425	0.645455	0.843636	0.810606	0.428088
426	0.690909	0.827273	0.804545	0.440765
427	0.718182	0.830909	0.812121	0.466174
428	0.727273	0.821818	0.806061	0.461093
429	0.727273	0.82	0.804545	0.458757
430	0.709091	0.823636	0.804545	0.449772
431	0.709091	0.821818	0.80303	0.447424
432	0.727273	0.827273	0.810606	0.468193
433	0.709091	0.818182	0.8	0.442771
434	0.736364	0.827273	0.812121	0.475004
435	0.681818	0.821818	0.798485	0.426783
436	0.736364	0.830909	0.815152	0.479818
437	0.709091	0.825455	0.806061	0.452137
438	0.718182	0.825455	0.807576	0.458983
439	0.681818	0.829091	0.804545	0.436252
440	0.745455	0.825455	0.812121	0.479414
441	0.7	0.850909	0.825758	0.480109
442	0.727273	0.82	0.804545	0.458757
443	0.736364	0.807273	0.795455	0.449609
444	0.709091	0.827273	0.807576	0.454516
445	0.736364	0.812727	0.8	0.456362
446	0.718182	0.818182	0.801515	0.449612
447	0.7	0.832727	0.810606	0.454882
448	0.690909	0.836364	0.812121	0.452893
449	0.709091	0.834545	0.813636	0.464197
450	0.681818	0.830909	0.806061	0.438659
451	0.709091	0.821818	0.80303	0.447424
452	0.727273	0.834545	0.816667	0.477882
453	0.718182	0.823636	0.806061	0.456617
454	0.718182	0.830909	0.812121	0.466174
455	0.736364	0.812727	0.8	0.456362
456	0.7	0.82	0.8	0.43823
457	0.690909	0.834545	0.810606	0.450434
458	0.7	0.829091	0.807576	0.450045
459	0.672727	0.856364	0.825758	0.46726
460	0.727273	0.82	0.804545	0.458757
461	0.736364	0.823636	0.809091	0.470254
462	0.718182	0.823636	0.806061	0.456617
463	0.727273	0.816364	0.801515	0.454129
464	0.718182	0.814545	0.798485	0.445016
465	0.718182	0.834545	0.815152	0.471049
466	0.7	0.821818	0.801515	0.440562
467	0.736364	0.821818	0.807576	0.467901
468	0.736364	0.827273	0.812121	0.475004
469	0.709091	0.82	0.801515	0.44509
470	0.709091	0.803636	0.787879	0.424735
471	0.727273	0.832727	0.815152	0.475435
472	0.709091	0.814545	0.79697	0.438178
473	0.727273	0.834545	0.816667	0.477882
474	0.745455	0.818182	0.806061	0.470032
475	0.690909	0.82	0.798485	0.431352
476	0.681818	0.805455	0.784848	0.40635
477	0.736364	0.827273	0.812121	0.475004
478	0.718182	0.821818	0.804545	0.454267
479	0.690909	0.810909	0.790909	0.419921
480	0.727273	0.82	0.804545	0.458757
481	0.718182	0.798182	0.784848	0.425018
482	0.727273	0.821818	0.806061	0.461093
483	0.690909	0.832727	0.809091	0.447992
484	0.745455	0.812727	0.801515	0.463149
485	0.745455	0.82	0.807576	0.472355
486	0.727273	0.825455	0.809091	0.465811
487	0.718182	0.82	0.80303	0.451932
488	0.718182	0.810909	0.795455	0.440477
489	0.7	0.812727	0.793939	0.429049
490	0.690909	0.816364	0.795455	0.426736
491	0.709091	0.825455	0.806061	0.452137
492	0.690909	0.821818	0.8	0.433682
493	0.736364	0.803636	0.792424	0.445174
494	0.745455	0.801818	0.792424	0.449757
495	0.681818	0.829091	0.804545	0.436252
496	0.727273	0.82	0.804545	0.458757
497	0.718182	0.829091	0.810606	0.463761
498	0.7	0.821818	0.801515	0.440562
499	0.709091	0.818182	0.8	0.442771
500	0.727273	0.827273	0.810606	0.468193

## Sheet: Dateset5
Feature number	SN	SP	AC	MCC
4	0.127273	0.994545	0.85	0.286589
5	0.118182	0.992727	0.84697	0.260925
6	0.145455	0.992727	0.851515	0.300416
7	0.145455	0.994545	0.85303	0.312033
8	0.154545	0.992727	0.85303	0.312709
9	0.172727	0.989091	0.85303	0.315899
10	0.218182	0.981818	0.854545	0.337195
11	0.254545	0.981818	0.860606	0.378156
12	0.209091	0.987273	0.857576	0.351324
13	0.209091	0.987273	0.857576	0.351324
14	0.2	0.985455	0.854545	0.331806
15	0.236364	0.981818	0.857576	0.358057
16	0.263636	0.98	0.860606	0.380534
17	0.3	0.978182	0.865152	0.411304
18	0.281818	0.981818	0.865152	0.407048
19	0.263636	0.970909	0.85303	0.346785
20	0.254545	0.978182	0.857576	0.363496
21	0.281818	0.974545	0.859091	0.379045
22	0.318182	0.974545	0.865152	0.416123
23	0.3	0.985455	0.871212	0.440735
24	0.281818	0.974545	0.859091	0.379045
25	0.3	0.976364	0.863636	0.404479
26	0.281818	0.98	0.863636	0.399723
27	0.345455	0.972727	0.868182	0.436336
28	0.318182	0.958182	0.851515	0.363786
29	0.363636	0.970909	0.869697	0.447425
30	0.345455	0.978182	0.872727	0.455811
31	0.390909	0.967273	0.871212	0.460896
32	0.363636	0.965455	0.865152	0.429863
33	0.381818	0.978182	0.878788	0.489494
34	0.363636	0.963636	0.863636	0.424264
35	0.418182	0.974545	0.881818	0.509117
36	0.4	0.967273	0.872727	0.469159
37	0.381818	0.961818	0.865152	0.435832
38	0.363636	0.972727	0.871212	0.453553
39	0.372727	0.96	0.862121	0.421996
40	0.418182	0.958182	0.868182	0.458424
41	0.372727	0.96	0.862121	0.421996
42	0.390909	0.967273	0.871212	0.460896
43	0.427273	0.961818	0.872727	0.476995
44	0.427273	0.949091	0.862121	0.441954
45	0.409091	0.961818	0.869697	0.460766
46	0.409091	0.972727	0.878788	0.494975
47	0.454545	0.958182	0.874242	0.490411
48	0.481818	0.952727	0.874242	0.498897
49	0.427273	0.956364	0.868182	0.461435
50	0.418182	0.954545	0.865152	0.448314
51	0.463636	0.952727	0.871212	0.48336
52	0.418182	0.958182	0.868182	0.458424
53	0.454545	0.958182	0.874242	0.490411
54	0.4	0.949091	0.857576	0.417312
55	0.481818	0.96	0.880303	0.518815
56	0.445455	0.96	0.874242	0.487678
57	0.481818	0.943636	0.866667	0.475751
58	0.509091	0.947273	0.874242	0.507745
59	0.463636	0.961818	0.878788	0.5086
60	0.463636	0.963636	0.880303	0.513921
61	0.490909	0.956364	0.878788	0.516347
62	0.472727	0.952727	0.872727	0.491159
63	0.481818	0.936364	0.860606	0.458462
64	0.5	0.945455	0.871212	0.495607
65	0.5	0.958182	0.881818	0.52894
66	0.5	0.956364	0.880303	0.523947
67	0.463636	0.958182	0.875758	0.49824
68	0.472727	0.949091	0.869697	0.481664
69	0.454545	0.943636	0.862121	0.452249
70	0.509091	0.941818	0.869697	0.494342
71	0.5	0.941818	0.868182	0.486726
72	0.5	0.952727	0.877273	0.514201
73	0.5	0.954545	0.878788	0.519034
74	0.445455	0.947273	0.863636	0.453377
75	0.409091	0.949091	0.859091	0.425599
76	0.472727	0.941818	0.863636	0.463553
77	0.518182	0.945455	0.874242	0.510762
78	0.472727	0.938182	0.860606	0.454902
79	0.472727	0.943636	0.865152	0.467976
80	0.445455	0.950909	0.866667	0.462763
81	0.472727	0.954545	0.874242	0.496025
82	0.445455	0.952727	0.868182	0.467574
83	0.509091	0.943636	0.871212	0.498744
84	0.518182	0.941818	0.871212	0.501906
85	0.509091	0.945455	0.872727	0.503211
86	0.481818	0.956364	0.877273	0.508689
87	0.509091	0.943636	0.871212	0.498744
88	0.481818	0.949091	0.871212	0.48942
89	0.490909	0.936364	0.862121	0.466197
90	0.518182	0.943636	0.872727	0.506302
91	0.5	0.921818	0.851515	0.442101
92	0.518182	0.929091	0.860606	0.472797
93	0.454545	0.936364	0.856061	0.434921
94	0.472727	0.950909	0.871212	0.486373
95	0.490909	0.94	0.865152	0.474708
96	0.509091	0.943636	0.871212	0.498744
97	0.490909	0.938182	0.863636	0.470422
98	0.490909	0.930909	0.857576	0.453874
99	0.5	0.94	0.866667	0.482382
100	0.472727	0.936364	0.859091	0.450672
101	0.427273	0.943636	0.857576	0.42819
102	0.545455	0.941818	0.875758	0.524302
103	0.527273	0.930909	0.863636	0.484329
104	0.545455	0.94	0.874242	0.519988
105	0.518182	0.930909	0.862121	0.476789
106	0.445455	0.941818	0.859091	0.439858
107	0.445455	0.949091	0.865152	0.458031
108	0.509091	0.932727	0.862121	0.473247
109	0.490909	0.941818	0.866667	0.479057
110	0.572727	0.930909	0.871212	0.521349
111	0.472727	0.938182	0.860606	0.454902
112	0.518182	0.92	0.85303	0.453592
113	0.509091	0.927273	0.857576	0.461266
114	0.5	0.945455	0.871212	0.495607
115	0.527273	0.94	0.871212	0.505093
116	0.536364	0.936364	0.869697	0.504099
117	0.527273	0.925455	0.859091	0.472515
118	0.563636	0.934545	0.872727	0.522137
119	0.536364	0.934545	0.868182	0.499952
120	0.563636	0.936364	0.874242	0.526269
121	0.5	0.930909	0.859091	0.461562
122	0.518182	0.94	0.869697	0.497573
123	0.554545	0.94	0.875758	0.527366
124	0.518182	0.934545	0.865152	0.484933
125	0.554545	0.927273	0.865152	0.498763
126	0.563636	0.943636	0.880303	0.543358
127	0.5	0.936364	0.863636	0.473879
128	0.536364	0.949091	0.880303	0.534797
129	0.518182	0.921818	0.854545	0.457337
130	0.518182	0.938182	0.868182	0.493301
131	0.527273	0.932727	0.865152	0.488371
132	0.527273	0.936364	0.868182	0.496618
133	0.5	0.943636	0.869697	0.491134
134	0.527273	0.921818	0.856061	0.464885
135	0.518182	0.927273	0.859091	0.468858
136	0.545455	0.923636	0.860606	0.483635
137	0.481818	0.938182	0.862121	0.46269
138	0.572727	0.929091	0.869697	0.517377
139	0.509091	0.934545	0.863636	0.47735
140	0.490909	0.925455	0.85303	0.442043
141	0.527273	0.925455	0.859091	0.472515
142	0.536364	0.938182	0.871212	0.508303
143	0.527273	0.930909	0.863636	0.484329
144	0.509091	0.934545	0.863636	0.47735
145	0.518182	0.918182	0.851515	0.449893
146	0.490909	0.929091	0.856061	0.449877
147	0.554545	0.925455	0.863636	0.494882
148	0.518182	0.929091	0.860606	0.472797
149	0.554545	0.921818	0.860606	0.487262
150	0.527273	0.914545	0.85	0.450174
151	0.536364	0.932727	0.866667	0.495861
152	0.590909	0.927273	0.871212	0.527982
153	0.5	0.925455	0.854545	0.449734
154	0.581818	0.930909	0.872727	0.528624
155	0.509091	0.930909	0.860606	0.4692
156	0.563636	0.918182	0.859091	0.487199
157	0.545455	0.918182	0.856061	0.472405
158	0.509091	0.941818	0.869697	0.494342
159	0.554545	0.927273	0.865152	0.498763
160	0.518182	0.934545	0.865152	0.484933
161	0.490909	0.932727	0.859091	0.457925
162	0.527273	0.927273	0.860606	0.476402
163	0.572727	0.923636	0.865152	0.505751
164	0.545455	0.92	0.857576	0.476103
165	0.590909	0.923636	0.868182	0.520292
166	0.545455	0.92	0.857576	0.476103
167	0.536364	0.921818	0.857576	0.472387
168	0.536364	0.930909	0.865152	0.491822
169	0.536364	0.921818	0.857576	0.472387
170	0.481818	0.930909	0.856061	0.446133
171	0.518182	0.925455	0.857576	0.464969
172	0.572727	0.929091	0.869697	0.517377
173	0.509091	0.92	0.851515	0.445998
174	0.581818	0.923636	0.866667	0.513041
175	0.527273	0.929091	0.862121	0.48034
176	0.536364	0.94	0.872727	0.512564
177	0.554545	0.923636	0.862121	0.491049
178	0.518182	0.94	0.869697	0.497573
179	0.5	0.92	0.85	0.438357
180	0.563636	0.927273	0.866667	0.506129
181	0.527273	0.932727	0.865152	0.488371
182	0.554545	0.92	0.859091	0.48352
183	0.518182	0.936364	0.866667	0.489088
184	0.518182	0.930909	0.862121	0.476789
185	0.518182	0.932727	0.863636	0.480833
186	0.545455	0.934545	0.869697	0.507392
187	0.527273	0.929091	0.862121	0.48034
188	0.527273	0.936364	0.868182	0.496618
189	0.509091	0.916364	0.848485	0.438645
190	0.481818	0.927273	0.85303	0.438192
191	0.518182	0.92	0.85303	0.453592
192	0.536364	0.918182	0.854545	0.464944
193	0.536364	0.923636	0.859091	0.476178
194	0.581818	0.909091	0.854545	0.483983
195	0.509091	0.92	0.851515	0.445998
196	0.554545	0.912727	0.85303	0.468985
197	0.554545	0.92	0.859091	0.48352
198	0.545455	0.912727	0.851515	0.461566
199	0.563636	0.921818	0.862121	0.494635
200	0.581818	0.903636	0.85	0.473733
201	0.563636	0.912727	0.854545	0.476364
202	0.581818	0.910909	0.856061	0.487474
203	0.563636	0.916364	0.857576	0.483546
204	0.536364	0.921818	0.857576	0.472387
205	0.509091	0.910909	0.843939	0.427943
206	0.581818	0.9	0.84697	0.467077
207	0.509091	0.912727	0.845455	0.431468
208	0.536364	0.909091	0.84697	0.447087
209	0.545455	0.925455	0.862121	0.48747
210	0.581818	0.896364	0.843939	0.460557
211	0.518182	0.916364	0.85	0.446238
212	0.527273	0.918182	0.85303	0.457441
213	0.536364	0.92	0.856061	0.468643
214	0.545455	0.912727	0.851515	0.461566
215	0.545455	0.918182	0.856061	0.472405
216	0.545455	0.916364	0.854545	0.46875
217	0.481818	0.923636	0.85	0.430461
218	0.563636	0.909091	0.851515	0.469342
219	0.536364	0.914545	0.851515	0.457677
220	0.581818	0.925455	0.868182	0.516866
221	0.554545	0.912727	0.85303	0.468985
222	0.554545	0.910909	0.851515	0.465455
223	0.518182	0.914545	0.848485	0.442627
224	0.536364	0.910909	0.848485	0.450577
225	0.554545	0.916364	0.856061	0.476168
226	0.581818	0.901818	0.848485	0.470388
227	0.581818	0.921818	0.865152	0.509261
228	0.554545	0.9	0.842424	0.445068
229	0.554545	0.907273	0.848485	0.458511
230	0.6	0.892727	0.843939	0.468654
231	0.6	0.92	0.866667	0.52
232	0.518182	0.903636	0.839394	0.421818
233	0.481818	0.925455	0.851515	0.434301
234	0.581818	0.912727	0.857576	0.491004
235	0.581818	0.903636	0.85	0.473733
236	0.572727	0.914545	0.857576	0.487273
237	0.590909	0.907273	0.854545	0.487795
238	0.545455	0.910909	0.85	0.458036
239	0.581818	0.907273	0.85303	0.48053
240	0.563636	0.914545	0.856061	0.479934
241	0.527273	0.914545	0.85	0.450174
242	0.563636	0.912727	0.854545	0.476364
243	0.618182	0.9	0.85303	0.49593
244	0.590909	0.901818	0.85	0.477653
245	0.6	0.898182	0.848485	0.478294
246	0.572727	0.914545	0.857576	0.487273
247	0.6	0.894545	0.845455	0.471836
248	0.572727	0.907273	0.851515	0.473228
249	0.554545	0.901818	0.843939	0.448375
250	0.545455	0.905455	0.845455	0.44768
251	0.6	0.916364	0.863636	0.512665
252	0.572727	0.925455	0.866667	0.509579
253	0.6	0.890909	0.842424	0.465503
254	0.581818	0.894545	0.842424	0.457346
255	0.554545	0.918182	0.857576	0.479822
256	0.6	0.907273	0.856061	0.495024
257	0.536364	0.912727	0.85	0.454106
258	0.554545	0.903636	0.845455	0.451717
259	0.545455	0.910909	0.85	0.458036
260	0.554545	0.909091	0.85	0.461963
261	0.581818	0.914545	0.859091	0.494573
262	0.609091	0.887273	0.840909	0.466483
263	0.509091	0.896364	0.831818	0.401132
264	0.454545	0.916364	0.839394	0.392076
265	0.554545	0.910909	0.851515	0.465455
266	0.627273	0.890909	0.84697	0.486987
267	0.572727	0.901818	0.84697	0.463087
268	0.554545	0.901818	0.843939	0.448375
269	0.581818	0.894545	0.842424	0.457346
270	0.6	0.909091	0.857576	0.498476
271	0.581818	0.892727	0.840909	0.454167
272	0.6	0.901818	0.851515	0.484883
273	0.572727	0.9	0.845455	0.459777
274	0.609091	0.885455	0.839394	0.463419
275	0.6	0.903636	0.85303	0.488228
276	0.636364	0.892727	0.85	0.49724
277	0.536364	0.9	0.839394	0.430207
278	0.618182	0.903636	0.856061	0.502585
279	0.563636	0.903636	0.84697	0.459093
280	0.627273	0.898182	0.85303	0.499782
281	0.572727	0.9	0.845455	0.459777
282	0.609091	0.894545	0.84697	0.47903
283	0.618182	0.903636	0.856061	0.502585
284	0.581818	0.896364	0.843939	0.460557
285	0.627273	0.9	0.854545	0.50306
286	0.609091	0.894545	0.84697	0.47903
287	0.545455	0.894545	0.836364	0.427947
288	0.590909	0.9	0.848485	0.474342
289	0.627273	0.889091	0.845455	0.483864
290	0.536364	0.912727	0.85	0.454106
291	0.6	0.894545	0.845455	0.471836
292	0.6	0.901818	0.851515	0.484883
293	0.554545	0.896364	0.839394	0.438557
294	0.545455	0.914545	0.85303	0.465137
295	0.545455	0.898182	0.839394	0.434387
296	0.509091	0.905455	0.839394	0.417608
297	0.654545	0.905455	0.863636	0.534284
298	0.6	0.9	0.85	0.481571
299	0.6	0.912727	0.860606	0.505493
300	0.527273	0.916364	0.851515	0.453786
301	0.563636	0.905455	0.848485	0.462473
302	0.6	0.892727	0.843939	0.468654
303	0.609091	0.903636	0.854545	0.495424
304	0.618182	0.896364	0.85	0.489406
305	0.636364	0.894545	0.851515	0.500423
306	0.536364	0.898182	0.837879	0.426939
307	0.545455	0.910909	0.85	0.458036
308	0.590909	0.889091	0.839394	0.455159
309	0.572727	0.889091	0.836364	0.440611
310	0.609091	0.9	0.851515	0.488767
311	0.609091	0.894545	0.84697	0.47903
312	0.654545	0.901818	0.860606	0.527571
313	0.572727	0.905455	0.85	0.469811
314	0.581818	0.889091	0.837879	0.447902
315	0.590909	0.9	0.848485	0.474342
316	0.572727	0.912727	0.856061	0.483703
317	0.563636	0.890909	0.836364	0.436399
318	0.618182	0.905455	0.857576	0.505964
319	0.609091	0.896364	0.848485	0.482244
320	0.618182	0.890909	0.845455	0.479857
321	0.609091	0.892727	0.845455	0.475848
322	0.590909	0.896364	0.845455	0.46782
323	0.627273	0.905455	0.859091	0.513092
324	0.563636	0.905455	0.848485	0.462473
325	0.581818	0.892727	0.840909	0.454167
326	0.509091	0.907273	0.840909	0.421014
327	0.590909	0.909091	0.856061	0.491248
328	0.563636	0.9	0.843939	0.452441
329	0.572727	0.901818	0.84697	0.463087
330	0.590909	0.894545	0.843939	0.464608
331	0.618182	0.894545	0.848485	0.486192
332	0.618182	0.890909	0.845455	0.479857
333	0.590909	0.914545	0.860606	0.501834
334	0.618182	0.887273	0.842424	0.473642
335	0.563636	0.88	0.827273	0.418161
336	0.545455	0.907273	0.84697	0.451094
337	0.572727	0.896364	0.842424	0.45326
338	0.627273	0.903636	0.857576	0.509714
339	0.654545	0.885455	0.84697	0.498913
340	0.609091	0.9	0.851515	0.488767
341	0.6	0.901818	0.851515	0.484883
342	0.6	0.894545	0.845455	0.471836
343	0.509091	0.9	0.834848	0.407615
344	0.563636	0.878182	0.825758	0.415221
345	0.581818	0.916364	0.860606	0.498182
346	0.581818	0.909091	0.854545	0.483983
347	0.609091	0.883636	0.837879	0.460385
348	0.609091	0.898182	0.85	0.485489
349	0.6	0.909091	0.857576	0.498476
350	0.627273	0.876364	0.834848	0.46279
351	0.563636	0.881818	0.828788	0.421129
352	0.590909	0.887273	0.837879	0.45207
353	0.609091	0.883636	0.837879	0.460385
354	0.554545	0.890909	0.834848	0.429036
355	0.554545	0.892727	0.836364	0.432178
356	0.618182	0.872727	0.830303	0.449888
357	0.6	0.887273	0.839394	0.459292
358	0.618182	0.912727	0.863636	0.51984
359	0.509091	0.901818	0.836364	0.410909
360	0.627273	0.890909	0.84697	0.486987
361	0.618182	0.887273	0.842424	0.473642
362	0.609091	0.890909	0.843939	0.472696
363	0.609091	0.896364	0.848485	0.482244
364	0.645455	0.872727	0.834848	0.471158
365	0.627273	0.892727	0.848485	0.49014
366	0.618182	0.885455	0.840909	0.470578
367	0.563636	0.898182	0.842424	0.449167
368	0.590909	0.903636	0.851515	0.480998
369	0.645455	0.869091	0.831818	0.465466
370	0.563636	0.885455	0.831818	0.42715
371	0.627273	0.88	0.837879	0.468676
372	0.636364	0.876364	0.836364	0.469883
373	0.627273	0.883636	0.840909	0.474668
374	0.581818	0.885455	0.834848	0.441756
375	0.654545	0.88	0.842424	0.489878
376	0.618182	0.890909	0.845455	0.479857
377	0.581818	0.883636	0.833333	0.438727
378	0.618182	0.890909	0.845455	0.479857
379	0.581818	0.885455	0.834848	0.441756
380	0.6	0.881818	0.834848	0.450192
381	0.645455	0.874545	0.836364	0.47404
382	0.572727	0.878182	0.827273	0.42253
383	0.636364	0.896364	0.85303	0.503636
384	0.636364	0.870909	0.831818	0.461239
385	0.572727	0.876364	0.825758	0.419613
386	0.609091	0.896364	0.848485	0.482244
387	0.581818	0.889091	0.837879	0.447902
388	0.572727	0.88	0.828788	0.425473
389	0.618182	0.869091	0.827273	0.444206
390	0.6	0.885455	0.837879	0.45623
391	0.627273	0.894545	0.85	0.493323
392	0.627273	0.869091	0.828788	0.45132
393	0.690909	0.872727	0.842424	0.506079
394	0.618182	0.872727	0.830303	0.449888
395	0.581818	0.894545	0.842424	0.457346
396	0.609091	0.867273	0.824242	0.434261
397	0.627273	0.881818	0.839394	0.471659
398	0.654545	0.869091	0.833333	0.4725
399	0.509091	0.892727	0.828788	0.394785
400	0.590909	0.894545	0.843939	0.464608
401	0.663636	0.883636	0.84697	0.502887
402	0.654545	0.863636	0.828788	0.464133
403	0.618182	0.870909	0.828788	0.447034
404	0.590909	0.881818	0.833333	0.442975
405	0.645455	0.854545	0.819697	0.443609
406	0.663636	0.870909	0.836364	0.482343
407	0.672727	0.861818	0.830303	0.47537
408	0.672727	0.867273	0.834848	0.483676
409	0.590909	0.887273	0.837879	0.45207
410	0.545455	0.870909	0.816667	0.389033
411	0.618182	0.863636	0.822727	0.435861
412	0.6	0.874545	0.828788	0.438439
413	0.663636	0.872727	0.837879	0.485203
414	0.627273	0.869091	0.828788	0.45132
415	0.6	0.869091	0.824242	0.429893
416	0.663636	0.867273	0.833333	0.476694
417	0.581818	0.885455	0.834848	0.441756
418	0.645455	0.867273	0.830303	0.462656
419	0.6	0.870909	0.825758	0.432717
420	0.636364	0.872727	0.833333	0.464095
421	0.581818	0.869091	0.821212	0.415462
422	0.718182	0.845455	0.824242	0.486087
423	0.663636	0.876364	0.840909	0.490996
424	0.709091	0.850909	0.827273	0.486991
425	0.709091	0.876364	0.848485	0.52567
426	0.645455	0.885455	0.845455	0.491873
427	0.645455	0.881818	0.842424	0.485823
428	0.672727	0.863636	0.831818	0.478116
429	0.681818	0.869091	0.837879	0.493447
430	0.663636	0.854545	0.822727	0.457625
431	0.609091	0.881818	0.836364	0.457378
432	0.581818	0.872727	0.824242	0.421124
433	0.7	0.854545	0.828788	0.485379
434	0.654545	0.876364	0.839394	0.483985
435	0.663636	0.874545	0.839394	0.488087
436	0.645455	0.849091	0.815152	0.435761
437	0.645455	0.870909	0.833333	0.4683
438	0.645455	0.874545	0.836364	0.47404
439	0.609091	0.869091	0.825758	0.437063
440	0.609091	0.878182	0.833333	0.451445
441	0.654545	0.865455	0.830303	0.466899
442	0.681818	0.876364	0.843939	0.50494
443	0.645455	0.876364	0.837879	0.476948
444	0.7	0.872727	0.843939	0.512989
445	0.681818	0.865455	0.834848	0.487841
446	0.663636	0.876364	0.840909	0.490996
447	0.636364	0.878182	0.837879	0.472814
448	0.7	0.854545	0.828788	0.485379
449	0.663636	0.874545	0.839394	0.488087
450	0.718182	0.850909	0.828788	0.493851
451	0.636364	0.874545	0.834848	0.466977
452	0.645455	0.849091	0.815152	0.435761
453	0.627273	0.870909	0.830303	0.454151
454	0.681818	0.849091	0.821212	0.463679
455	0.663636	0.865455	0.831818	0.473904
456	0.636364	0.88	0.839394	0.475771
457	0.472727	0.892727	0.822727	0.364136
458	0.681818	0.856364	0.827273	0.47421
459	0.636364	0.86	0.822727	0.444591
460	0.645455	0.861818	0.825758	0.454362
461	0.7	0.84	0.816667	0.464758
462	0.718182	0.845455	0.824242	0.486087
463	0.690909	0.858182	0.830303	0.483823
464	0.690909	0.863636	0.834848	0.492003
465	0.718182	0.856364	0.833333	0.50179
466	0.663636	0.843636	0.813636	0.442081
467	0.6	0.867273	0.822727	0.427092
468	0.663636	0.856364	0.824242	0.460286
469	0.654545	0.863636	0.828788	0.464133
470	0.6	0.869091	0.824242	0.429893
471	0.654545	0.845455	0.813636	0.437637
472	0.654545	0.870909	0.834848	0.475335
473	0.663636	0.86	0.827273	0.465668
474	0.709091	0.845455	0.822727	0.479229
475	0.663636	0.850909	0.819697	0.452366
476	0.654545	0.863636	0.828788	0.464133
477	0.654545	0.878182	0.840909	0.486919
478	0.690909	0.865455	0.836364	0.494773
479	0.581818	0.86	0.813636	0.401724
480	0.636364	0.878182	0.837879	0.472814
481	0.636364	0.870909	0.831818	0.461239
482	0.6	0.874545	0.828788	0.438439
483	0.672727	0.863636	0.831818	0.478116
484	0.681818	0.86	0.830303	0.479598
485	0.718182	0.88	0.85303	0.538423
486	0.690909	0.858182	0.830303	0.483823
487	0.663636	0.88	0.843939	0.49689
488	0.581818	0.876364	0.827273	0.426886
489	0.618182	0.865455	0.824242	0.438619
490	0.645455	0.86	0.824242	0.451642
491	0.672727	0.858182	0.827273	0.469942
492	0.681818	0.878182	0.845455	0.507875
493	0.609091	0.872727	0.828788	0.442741
494	0.690909	0.852727	0.825758	0.475831
495	0.672727	0.861818	0.830303	0.47537
496	0.672727	0.856364	0.825758	0.46726
497	0.654545	0.872727	0.836364	0.478194
498	0.636364	0.870909	0.831818	0.461239
499	0.618182	0.863636	0.822727	0.435861
500	0.627273	0.86	0.821212	0.437514

## Sheet: Dateset6
Feature number	SN	SP	AC	MCC
4	0.018182	0.996364	0.833333	0.069843
5	0.018182	0.996364	0.833333	0.069843
6	0.081818	0.994545	0.842424	0.213003
7	0.1	0.992727	0.843939	0.231878
8	0.136364	0.990909	0.848485	0.276699
9	0.163636	0.996364	0.857576	0.347851
10	0.181818	0.989091	0.854545	0.327425
11	0.227273	0.987273	0.860606	0.372256
12	0.181818	0.985455	0.851515	0.30929
13	0.254545	0.983636	0.862121	0.38587
14	0.190909	0.987273	0.854545	0.329461
15	0.218182	0.98	0.85303	0.329585
16	0.254545	0.972727	0.85303	0.343201
17	0.236364	0.972727	0.85	0.322831
18	0.272727	0.976364	0.859091	0.376148
19	0.254545	0.978182	0.857576	0.363496
20	0.254545	0.974545	0.854545	0.349757
21	0.272727	0.972727	0.856061	0.362915
22	0.272727	0.963636	0.848485	0.332896
23	0.327273	0.967273	0.860606	0.400495
24	0.345455	0.970909	0.866667	0.430161
25	0.327273	0.970909	0.863636	0.412482
26	0.309091	0.963636	0.854545	0.370828
27	0.336364	0.967273	0.862121	0.409423
28	0.336364	0.978182	0.871212	0.447139
29	0.327273	0.963636	0.857576	0.389065
30	0.327273	0.976364	0.868182	0.431631
31	0.327273	0.981818	0.872727	0.452377
32	0.354545	0.967273	0.865152	0.426965
33	0.327273	0.970909	0.863636	0.412482
34	0.363636	0.967273	0.866667	0.435586
35	0.427273	0.972727	0.881818	0.510965
36	0.381818	0.970909	0.872727	0.464306
37	0.409091	0.963636	0.871212	0.46618
38	0.409091	0.965455	0.872727	0.471704
39	0.418182	0.967273	0.875758	0.485442
40	0.381818	0.972727	0.874242	0.470385
41	0.409091	0.965455	0.872727	0.471704
42	0.409091	0.963636	0.871212	0.46618
43	0.381818	0.963636	0.866667	0.441288
44	0.436364	0.965455	0.877273	0.495841
45	0.436364	0.963636	0.875758	0.490368
46	0.418182	0.961818	0.871212	0.468918
47	0.418182	0.965455	0.874242	0.479824
48	0.418182	0.958182	0.868182	0.458424
49	0.436364	0.958182	0.871212	0.474556
50	0.390909	0.967273	0.871212	0.460896
51	0.4	0.963636	0.869697	0.457965
52	0.454545	0.963636	0.878788	0.506137
53	0.409091	0.963636	0.871212	0.46618
54	0.363636	0.961818	0.862121	0.418784
55	0.445455	0.96	0.874242	0.487678
56	0.454545	0.952727	0.869697	0.475499
57	0.4	0.96	0.866667	0.447214
58	0.390909	0.961818	0.866667	0.444226
59	0.427273	0.965455	0.875758	0.487869
60	0.390909	0.965455	0.869697	0.455223
61	0.427273	0.965455	0.875758	0.487869
62	0.454545	0.956364	0.872727	0.485354
63	0.427273	0.96	0.871212	0.471711
64	0.418182	0.961818	0.871212	0.468918
65	0.445455	0.956364	0.871212	0.477449
66	0.445455	0.96	0.874242	0.487678
67	0.490909	0.954545	0.877273	0.511422
68	0.445455	0.954545	0.869697	0.472469
69	0.454545	0.961818	0.877273	0.500799
70	0.436364	0.958182	0.871212	0.474556
71	0.472727	0.958182	0.877273	0.506005
72	0.454545	0.956364	0.872727	0.485354
73	0.445455	0.954545	0.869697	0.472469
74	0.463636	0.952727	0.871212	0.48336
75	0.445455	0.949091	0.865152	0.458031
76	0.454545	0.956364	0.872727	0.485354
77	0.436364	0.949091	0.863636	0.450026
78	0.427273	0.952727	0.865152	0.451524
79	0.427273	0.961818	0.872727	0.476995
80	0.436364	0.952727	0.866667	0.459583
81	0.463636	0.950909	0.869697	0.478565
82	0.472727	0.956364	0.875758	0.500972
83	0.463636	0.961818	0.878788	0.5086
84	0.427273	0.963636	0.874242	0.482379
85	0.445455	0.954545	0.869697	0.472469
86	0.463636	0.952727	0.871212	0.48336
87	0.481818	0.949091	0.871212	0.48942
88	0.436364	0.952727	0.866667	0.459583
89	0.490909	0.950909	0.874242	0.50181
90	0.472727	0.952727	0.872727	0.491159
91	0.463636	0.963636	0.880303	0.513921
92	0.509091	0.96	0.884848	0.541534
93	0.445455	0.956364	0.871212	0.477449
94	0.454545	0.961818	0.877273	0.500799
95	0.490909	0.943636	0.868182	0.48347
96	0.472727	0.947273	0.868182	0.477029
97	0.5	0.950909	0.875758	0.509443
98	0.472727	0.952727	0.872727	0.491159
99	0.490909	0.96	0.881818	0.526446
100	0.481818	0.950909	0.872727	0.494121
101	0.472727	0.952727	0.872727	0.491159
102	0.454545	0.947273	0.865152	0.461324
103	0.436364	0.945455	0.860606	0.440784
104	0.463636	0.943636	0.863636	0.460142
105	0.481818	0.947273	0.869697	0.484793
106	0.481818	0.954545	0.875758	0.503753
107	0.436364	0.954545	0.868182	0.464486
108	0.472727	0.963636	0.881818	0.521641
109	0.454545	0.952727	0.869697	0.475499
110	0.472727	0.949091	0.869697	0.481664
111	0.536364	0.941818	0.874242	0.516885
112	0.463636	0.94	0.860606	0.451354
113	0.5	0.952727	0.877273	0.514201
114	0.5	0.945455	0.871212	0.495607
115	0.445455	0.954545	0.869697	0.472469
116	0.445455	0.949091	0.865152	0.458031
117	0.445455	0.949091	0.865152	0.458031
118	0.518182	0.945455	0.874242	0.510762
119	0.536364	0.949091	0.880303	0.534797
120	0.454545	0.949091	0.866667	0.465971
121	0.427273	0.950909	0.863636	0.446698
122	0.490909	0.938182	0.863636	0.470422
123	0.472727	0.945455	0.866667	0.472468
124	0.481818	0.949091	0.871212	0.48942
125	0.509091	0.954545	0.880303	0.526591
126	0.418182	0.923636	0.839394	0.374743
127	0.490909	0.941818	0.866667	0.479057
128	0.518182	0.943636	0.872727	0.506302
129	0.509091	0.947273	0.874242	0.507745
130	0.472727	0.94	0.862121	0.459195
131	0.436364	0.949091	0.863636	0.450026
132	0.5	0.952727	0.877273	0.514201
133	0.5	0.934545	0.862121	0.469717
134	0.436364	0.936364	0.85303	0.41893
135	0.418182	0.952727	0.863636	0.443394
136	0.509091	0.941818	0.869697	0.494342
137	0.472727	0.936364	0.859091	0.450672
138	0.436364	0.952727	0.866667	0.459583
139	0.490909	0.934545	0.860606	0.462032
140	0.472727	0.952727	0.872727	0.491159
141	0.509091	0.94	0.868182	0.490003
142	0.509091	0.934545	0.863636	0.47735
143	0.518182	0.936364	0.866667	0.489088
144	0.509091	0.929091	0.859091	0.465207
145	0.509091	0.952727	0.878788	0.521769
146	0.490909	0.94	0.865152	0.474708
147	0.554545	0.934545	0.871212	0.514787
148	0.509091	0.945455	0.872727	0.503211
149	0.536364	0.945455	0.877273	0.525712
150	0.463636	0.934545	0.856061	0.438654
151	0.481818	0.945455	0.868182	0.480237
152	0.5	0.932727	0.860606	0.465612
153	0.554545	0.941818	0.877273	0.531673
154	0.5	0.938182	0.865152	0.4781
155	0.554545	0.923636	0.862121	0.491049
156	0.527273	0.941818	0.872727	0.50942
157	0.536364	0.943636	0.875758	0.521267
158	0.509091	0.938182	0.866667	0.485726
159	0.463636	0.943636	0.863636	0.460142
160	0.572727	0.941818	0.880303	0.54628
161	0.518182	0.94	0.869697	0.497573
162	0.563636	0.930909	0.869697	0.514032
163	0.5	0.934545	0.862121	0.469717
164	0.454545	0.925455	0.84697	0.410757
165	0.527273	0.930909	0.863636	0.484329
166	0.490909	0.938182	0.863636	0.470422
167	0.536364	0.927273	0.862121	0.483901
168	0.518182	0.941818	0.871212	0.501906
169	0.518182	0.94	0.869697	0.497573
170	0.463636	0.949091	0.868182	0.473848
171	0.481818	0.94	0.863636	0.466979
172	0.518182	0.927273	0.859091	0.468858
173	0.472727	0.923636	0.848485	0.422668
174	0.481818	0.934545	0.859091	0.454294
175	0.554545	0.934545	0.871212	0.514787
176	0.518182	0.941818	0.871212	0.501906
177	0.563636	0.934545	0.872727	0.522137
178	0.518182	0.94	0.869697	0.497573
179	0.527273	0.929091	0.862121	0.48034
180	0.545455	0.918182	0.856061	0.472405
181	0.509091	0.932727	0.862121	0.473247
182	0.554545	0.947273	0.881818	0.544961
183	0.5	0.932727	0.860606	0.465612
184	0.536364	0.923636	0.859091	0.476178
185	0.472727	0.938182	0.860606	0.454902
186	0.527273	0.945455	0.875758	0.518262
187	0.509091	0.912727	0.845455	0.431468
188	0.518182	0.929091	0.860606	0.472797
189	0.536364	0.923636	0.859091	0.476178
190	0.545455	0.925455	0.862121	0.48747
191	0.527273	0.934545	0.866667	0.492466
192	0.509091	0.930909	0.860606	0.4692
193	0.527273	0.934545	0.866667	0.492466
194	0.545455	0.94	0.874242	0.519988
195	0.527273	0.925455	0.859091	0.472515
196	0.509091	0.938182	0.866667	0.485726
197	0.581818	0.927273	0.869697	0.520738
198	0.463636	0.929091	0.851515	0.426491
199	0.581818	0.918182	0.862121	0.501832
200	0.445455	0.938182	0.856061	0.431192
201	0.527273	0.92	0.854545	0.46114
202	0.536364	0.929091	0.863636	0.487836
203	0.481818	0.930909	0.856061	0.446133
204	0.545455	0.925455	0.862121	0.48747
205	0.536364	0.929091	0.863636	0.487836
206	0.554545	0.929091	0.866667	0.502693
207	0.554545	0.929091	0.866667	0.502693
208	0.581818	0.912727	0.857576	0.491004
209	0.536364	0.918182	0.854545	0.464944
210	0.554545	0.925455	0.863636	0.494882
211	0.563636	0.927273	0.866667	0.506129
212	0.5	0.923636	0.85303	0.445893
213	0.563636	0.932727	0.871212	0.518058
214	0.572727	0.918182	0.860606	0.494535
215	0.536364	0.930909	0.865152	0.491822
216	0.563636	0.925455	0.865152	0.502251
217	0.545455	0.932727	0.868182	0.503304
218	0.572727	0.925455	0.866667	0.509579
219	0.563636	0.923636	0.863636	0.49842
220	0.527273	0.929091	0.862121	0.48034
221	0.536364	0.923636	0.859091	0.476178
222	0.536364	0.921818	0.857576	0.472387
223	0.527273	0.929091	0.862121	0.48034
224	0.509091	0.923636	0.854545	0.453535
225	0.545455	0.909091	0.848485	0.454545
226	0.545455	0.921818	0.859091	0.479846
227	0.536364	0.921818	0.857576	0.472387
228	0.527273	0.932727	0.865152	0.488371
229	0.581818	0.907273	0.85303	0.48053
230	0.5	0.92	0.85	0.438357
231	0.536364	0.923636	0.859091	0.476178
232	0.563636	0.94	0.877273	0.534698
233	0.536364	0.914545	0.851515	0.457677
234	0.563636	0.930909	0.869697	0.514032
235	0.518182	0.930909	0.862121	0.476789
236	0.545455	0.925455	0.862121	0.48747
237	0.5	0.927273	0.856061	0.453625
238	0.545455	0.923636	0.860606	0.483635
239	0.563636	0.918182	0.859091	0.487199
240	0.518182	0.927273	0.859091	0.468858
241	0.509091	0.947273	0.874242	0.507745
242	0.536364	0.918182	0.854545	0.464944
243	0.536364	0.943636	0.875758	0.521267
244	0.481818	0.94	0.863636	0.466979
245	0.545455	0.923636	0.860606	0.483635
246	0.554545	0.929091	0.866667	0.502693
247	0.554545	0.923636	0.862121	0.491049
248	0.509091	0.94	0.868182	0.490003
249	0.536364	0.923636	0.859091	0.476178
250	0.463636	0.918182	0.842424	0.403607
251	0.572727	0.914545	0.857576	0.487273
252	0.509091	0.925455	0.856061	0.457375
253	0.5	0.929091	0.857576	0.457567
254	0.518182	0.901818	0.837879	0.418484
255	0.518182	0.934545	0.865152	0.484933
256	0.5	0.923636	0.85303	0.445893
257	0.5	0.925455	0.854545	0.449734
258	0.481818	0.936364	0.860606	0.458462
259	0.518182	0.927273	0.859091	0.468858
260	0.554545	0.927273	0.865152	0.498763
261	0.518182	0.923636	0.856061	0.461129
262	0.545455	0.927273	0.863636	0.491354
263	0.554545	0.927273	0.865152	0.498763
264	0.527273	0.927273	0.860606	0.476402
265	0.527273	0.923636	0.857576	0.468676
266	0.536364	0.912727	0.85	0.454106
267	0.545455	0.918182	0.856061	0.472405
268	0.527273	0.903636	0.840909	0.429354
269	0.563636	0.921818	0.862121	0.494635
270	0.536364	0.921818	0.857576	0.472387
271	0.536364	0.925455	0.860606	0.480015
272	0.509091	0.929091	0.859091	0.465207
273	0.509091	0.934545	0.863636	0.47735
274	0.536364	0.92	0.856061	0.468643
275	0.518182	0.934545	0.865152	0.484933
276	0.6	0.92	0.866667	0.52
277	0.481818	0.92	0.84697	0.422929
278	0.490909	0.936364	0.862121	0.466197
279	0.409091	0.925455	0.839394	0.370363
280	0.436364	0.930909	0.848485	0.406594
281	0.5	0.930909	0.859091	0.461562
282	0.536364	0.923636	0.859091	0.476178
283	0.554545	0.912727	0.85303	0.468985
284	0.518182	0.932727	0.863636	0.480833
285	0.590909	0.916364	0.862121	0.505442
286	0.581818	0.925455	0.868182	0.516866
287	0.518182	0.921818	0.854545	0.457337
288	0.481818	0.918182	0.845455	0.419234
289	0.545455	0.909091	0.848485	0.454545
290	0.5	0.932727	0.860606	0.465612
291	0.481818	0.932727	0.857576	0.450185
292	0.581818	0.907273	0.85303	0.48053
293	0.536364	0.923636	0.859091	0.476178
294	0.527273	0.932727	0.865152	0.488371
295	0.490909	0.918182	0.84697	0.426971
296	0.545455	0.914545	0.85303	0.465137
297	0.481818	0.927273	0.85303	0.438192
298	0.518182	0.930909	0.862121	0.476789
299	0.581818	0.927273	0.869697	0.520738
300	0.518182	0.925455	0.857576	0.464969
301	0.590909	0.923636	0.868182	0.520292
302	0.463636	0.929091	0.851515	0.426491
303	0.563636	0.930909	0.869697	0.514032
304	0.581818	0.94	0.880303	0.549233
305	0.509091	0.925455	0.856061	0.457375
306	0.545455	0.905455	0.845455	0.44768
307	0.554545	0.9	0.842424	0.445068
308	0.481818	0.914545	0.842424	0.411981
309	0.536364	0.896364	0.836364	0.423705
310	0.563636	0.916364	0.857576	0.483546
311	0.5	0.921818	0.851515	0.442101
312	0.545455	0.929091	0.865152	0.495286
313	0.509091	0.934545	0.863636	0.47735
314	0.554545	0.921818	0.860606	0.487262
315	0.536364	0.914545	0.851515	0.457677
316	0.590909	0.909091	0.856061	0.491248
317	0.536364	0.912727	0.85	0.454106
318	0.590909	0.889091	0.839394	0.455159
319	0.445455	0.930909	0.85	0.414618
320	0.554545	0.921818	0.860606	0.487262
321	0.536364	0.921818	0.857576	0.472387
322	0.545455	0.896364	0.837879	0.43115
323	0.454545	0.932727	0.85303	0.426636
324	0.527273	0.918182	0.85303	0.457441
325	0.545455	0.894545	0.836364	0.427947
326	0.545455	0.903636	0.843939	0.444303
327	0.536364	0.92	0.856061	0.468643
328	0.527273	0.923636	0.857576	0.468676
329	0.5	0.92	0.85	0.438357
330	0.536364	0.929091	0.863636	0.487836
331	0.5	0.923636	0.85303	0.445893
332	0.572727	0.909091	0.85303	0.476681
333	0.572727	0.916364	0.859091	0.490883
334	0.581818	0.921818	0.865152	0.509261
335	0.572727	0.9	0.845455	0.459777
336	0.563636	0.929091	0.868182	0.510056
337	0.518182	0.912727	0.84697	0.439058
338	0.6	0.92	0.866667	0.52
339	0.536364	0.918182	0.854545	0.464944
340	0.6	0.905455	0.854545	0.491608
341	0.545455	0.929091	0.865152	0.495286
342	0.6	0.916364	0.863636	0.512665
343	0.590909	0.9	0.848485	0.474342
344	0.581818	0.910909	0.856061	0.487474
345	0.545455	0.909091	0.848485	0.454545
346	0.563636	0.923636	0.863636	0.49842
347	0.527273	0.910909	0.84697	0.443075
348	0.590909	0.914545	0.860606	0.501834
349	0.563636	0.901818	0.845455	0.45575
350	0.563636	0.916364	0.857576	0.483546
351	0.536364	0.929091	0.863636	0.487836
352	0.527273	0.909091	0.845455	0.439587
353	0.572727	0.923636	0.865152	0.505751
354	0.563636	0.901818	0.845455	0.45575
355	0.536364	0.907273	0.845455	0.443636
356	0.572727	0.894545	0.840909	0.45005
357	0.536364	0.923636	0.859091	0.476178
358	0.627273	0.9	0.854545	0.50306
359	0.554545	0.896364	0.839394	0.438557
360	0.472727	0.925455	0.85	0.426507
361	0.618182	0.910909	0.862121	0.516315
362	0.554545	0.907273	0.848485	0.458511
363	0.545455	0.929091	0.865152	0.495286
364	0.572727	0.921818	0.863636	0.501968
365	0.590909	0.927273	0.871212	0.527982
366	0.572727	0.901818	0.84697	0.463087
367	0.563636	0.912727	0.854545	0.476364
368	0.572727	0.916364	0.859091	0.490883
369	0.509091	0.912727	0.845455	0.431468
370	0.563636	0.921818	0.862121	0.494635
371	0.554545	0.894545	0.837879	0.435351
372	0.563636	0.901818	0.845455	0.45575
373	0.581818	0.896364	0.843939	0.460557
374	0.590909	0.898182	0.84697	0.471064
375	0.618182	0.905455	0.857576	0.505964
376	0.590909	0.914545	0.860606	0.501834
377	0.563636	0.916364	0.857576	0.483546
378	0.609091	0.874545	0.830303	0.445617
379	0.609091	0.896364	0.848485	0.482244
380	0.554545	0.914545	0.854545	0.472556
381	0.645455	0.909091	0.865152	0.534106
382	0.581818	0.912727	0.857576	0.491004
383	0.581818	0.912727	0.857576	0.491004
384	0.572727	0.898182	0.843939	0.456502
385	0.581818	0.92	0.863636	0.505525
386	0.554545	0.892727	0.836364	0.432178
387	0.609091	0.898182	0.85	0.485489
388	0.545455	0.918182	0.856061	0.472405
389	0.572727	0.885455	0.833333	0.43447
390	0.590909	0.914545	0.860606	0.501834
391	0.572727	0.910909	0.854545	0.480173
392	0.572727	0.909091	0.85303	0.476681
393	0.581818	0.923636	0.866667	0.513041
394	0.445455	0.909091	0.831818	0.370042
395	0.536364	0.914545	0.851515	0.457677
396	0.636364	0.892727	0.85	0.49724
397	0.6	0.927273	0.872727	0.535187
398	0.509091	0.916364	0.848485	0.438645
399	0.672727	0.903636	0.865152	0.54489
400	0.654545	0.909091	0.866667	0.541135
401	0.563636	0.898182	0.842424	0.449167
402	0.554545	0.896364	0.839394	0.438557
403	0.618182	0.909091	0.860606	0.512829
404	0.572727	0.914545	0.857576	0.487273
405	0.572727	0.909091	0.85303	0.476681
406	0.636364	0.890909	0.848485	0.494087
407	0.545455	0.909091	0.848485	0.454545
408	0.6	0.918182	0.865152	0.516312
409	0.618182	0.909091	0.860606	0.512829
410	0.590909	0.890909	0.840909	0.458278
411	0.5	0.905455	0.837879	0.409983
412	0.554545	0.925455	0.863636	0.494882
413	0.490909	0.938182	0.863636	0.470422
414	0.609091	0.890909	0.843939	0.472696
415	0.6	0.907273	0.856061	0.495024
416	0.6	0.894545	0.845455	0.471836
417	0.654545	0.883636	0.845455	0.495874
418	0.472727	0.894545	0.824242	0.367273
419	0.6	0.923636	0.869697	0.527504
420	0.654545	0.885455	0.84697	0.498913
421	0.554545	0.896364	0.839394	0.438557
422	0.554545	0.916364	0.856061	0.476168
423	0.554545	0.9	0.842424	0.445068
424	0.609091	0.914545	0.863636	0.516248
425	0.590909	0.903636	0.851515	0.480998
426	0.581818	0.912727	0.857576	0.491004
427	0.445455	0.918182	0.839394	0.387769
428	0.572727	0.914545	0.857576	0.487273
429	0.545455	0.909091	0.848485	0.454545
430	0.645455	0.905455	0.862121	0.527252
431	0.463636	0.929091	0.851515	0.426491
432	0.609091	0.910909	0.860606	0.509158
433	0.527273	0.910909	0.84697	0.443075
434	0.609091	0.889091	0.842424	0.469575
435	0.563636	0.909091	0.851515	0.469342
436	0.663636	0.909091	0.868182	0.548133
437	0.581818	0.921818	0.865152	0.509261
438	0.581818	0.903636	0.85	0.473733
439	0.463636	0.921818	0.845455	0.411035
440	0.481818	0.910909	0.839394	0.404904
441	0.563636	0.903636	0.84697	0.459093
442	0.463636	0.918182	0.842424	0.403607
443	0.581818	0.912727	0.857576	0.491004
444	0.6	0.894545	0.845455	0.471836
445	0.563636	0.903636	0.84697	0.459093
446	0.536364	0.923636	0.859091	0.476178
447	0.618182	0.905455	0.857576	0.505964
448	0.545455	0.930909	0.866667	0.49927
449	0.554545	0.890909	0.834848	0.429036
450	0.563636	0.916364	0.857576	0.483546
451	0.545455	0.916364	0.854545	0.46875
452	0.509091	0.916364	0.848485	0.438645
453	0.518182	0.921818	0.854545	0.457337
454	0.5	0.9	0.833333	0.4
455	0.581818	0.896364	0.843939	0.460557
456	0.418182	0.912727	0.830303	0.35287
457	0.609091	0.903636	0.854545	0.495424
458	0.554545	0.889091	0.833333	0.425926
459	0.581818	0.889091	0.837879	0.447902
460	0.490909	0.914545	0.843939	0.419714
461	0.609091	0.92	0.868182	0.527182
462	0.645455	0.898182	0.856061	0.51395
463	0.6	0.907273	0.856061	0.495024
464	0.645455	0.898182	0.856061	0.51395
465	0.618182	0.88	0.836364	0.461552
466	0.590909	0.892727	0.842424	0.461427
467	0.545455	0.918182	0.856061	0.472405
468	0.572727	0.901818	0.84697	0.463087
469	0.6	0.898182	0.848485	0.478294
470	0.581818	0.909091	0.854545	0.483983
471	0.609091	0.92	0.868182	0.527182
472	0.645455	0.912727	0.868182	0.541105
473	0.6	0.892727	0.843939	0.468654
474	0.636364	0.898182	0.854545	0.506881
475	0.481818	0.92	0.84697	0.422929
476	0.554545	0.903636	0.845455	0.451717
477	0.545455	0.907273	0.84697	0.451094
478	0.545455	0.914545	0.85303	0.465137
479	0.536364	0.894545	0.834848	0.420504
480	0.645455	0.887273	0.84697	0.494939
481	0.627273	0.901818	0.856061	0.50637
482	0.536364	0.903636	0.842424	0.436849
483	0.527273	0.896364	0.834848	0.416221
484	0.572727	0.890909	0.837879	0.443727
485	0.609091	0.878182	0.833333	0.451445
486	0.572727	0.938182	0.877273	0.537751
487	0.545455	0.918182	0.856061	0.472405
488	0.463636	0.907273	0.833333	0.382409
489	0.627273	0.925455	0.875758	0.552727
490	0.563636	0.909091	0.851515	0.469342
491	0.590909	0.901818	0.85	0.477653
492	0.563636	0.909091	0.851515	0.469342
493	0.645455	0.896364	0.854545	0.510705
494	0.545455	0.901818	0.842424	0.440962
495	0.663636	0.881818	0.845455	0.499875
496	0.563636	0.872727	0.821212	0.406558
497	0.536364	0.9	0.839394	0.430207
498	0.572727	0.901818	0.84697	0.463087
499	0.518182	0.892727	0.830303	0.402342
500	0.5	0.910909	0.842424	0.42031

## Sheet: Dateset7
Feature number	SN	SP	AC	MCC
4	0.1	0.994545	0.845455	0.244533
5	0.090909	0.996364	0.845455	0.243432
6	0.090909	0.996364	0.845455	0.243432
7	0.118182	0.990909	0.845455	0.24961
8	0.145455	0.998182	0.856061	0.337919
9	0.172727	0.989091	0.85303	0.315899
10	0.218182	0.989091	0.860606	0.370842
11	0.172727	0.992727	0.856061	0.336219
12	0.254545	0.981818	0.860606	0.378156
13	0.209091	0.990909	0.860606	0.369803
14	0.245455	0.98	0.857576	0.360703
15	0.245455	0.989091	0.865152	0.401064
16	0.236364	0.989091	0.863636	0.391185
17	0.272727	0.981818	0.863636	0.397573
18	0.272727	0.978182	0.860606	0.383067
19	0.3	0.972727	0.860606	0.39139
20	0.236364	0.978182	0.854545	0.34325
21	0.290909	0.98	0.865152	0.409095
22	0.290909	0.98	0.865152	0.409095
23	0.309091	0.974545	0.863636	0.407046
24	0.345455	0.969091	0.865152	0.424133
25	0.363636	0.961818	0.862121	0.418784
26	0.363636	0.965455	0.865152	0.429863
27	0.354545	0.976364	0.872727	0.457755
28	0.345455	0.974545	0.869697	0.442664
29	0.363636	0.96	0.860606	0.413417
30	0.363636	0.970909	0.869697	0.447425
31	0.4	0.963636	0.869697	0.457965
32	0.363636	0.96	0.860606	0.413417
33	0.372727	0.970909	0.871212	0.455912
34	0.390909	0.963636	0.868182	0.449668
35	0.372727	0.954545	0.857576	0.406558
36	0.418182	0.963636	0.872727	0.474317
37	0.418182	0.965455	0.874242	0.479824
38	0.381818	0.961818	0.865152	0.435832
39	0.354545	0.965455	0.863636	0.421226
40	0.390909	0.954545	0.860606	0.4235
41	0.418182	0.963636	0.872727	0.474317
42	0.4	0.956364	0.863636	0.436874
43	0.418182	0.958182	0.868182	0.458424
44	0.409091	0.958182	0.866667	0.450247
45	0.418182	0.958182	0.868182	0.458424
46	0.418182	0.954545	0.865152	0.448314
47	0.445455	0.958182	0.872727	0.482517
48	0.436364	0.950909	0.865152	0.454764
49	0.436364	0.956364	0.869697	0.469476
50	0.427273	0.950909	0.863636	0.446698
51	0.436364	0.958182	0.871212	0.474556
52	0.472727	0.945455	0.866667	0.472468
53	0.409091	0.949091	0.859091	0.425599
54	0.445455	0.96	0.874242	0.487678
55	0.472727	0.954545	0.874242	0.496025
56	0.445455	0.932727	0.851515	0.418671
57	0.472727	0.943636	0.865152	0.467976
58	0.445455	0.950909	0.866667	0.462763
59	0.472727	0.954545	0.874242	0.496025
60	0.5	0.936364	0.863636	0.473879
61	0.445455	0.938182	0.856061	0.431192
62	0.481818	0.945455	0.868182	0.480237
63	0.490909	0.941818	0.866667	0.479057
64	0.481818	0.949091	0.871212	0.48942
65	0.472727	0.94	0.862121	0.459195
66	0.5	0.945455	0.871212	0.495607
67	0.445455	0.947273	0.863636	0.453377
68	0.490909	0.934545	0.860606	0.462032
69	0.581818	0.934545	0.875758	0.53671
70	0.527273	0.945455	0.875758	0.518262
71	0.518182	0.94	0.869697	0.497573
72	0.5	0.94	0.866667	0.482382
73	0.490909	0.943636	0.868182	0.48347
74	0.509091	0.936364	0.865152	0.481509
75	0.481818	0.934545	0.859091	0.454294
76	0.527273	0.94	0.871212	0.505093
77	0.518182	0.932727	0.863636	0.480833
78	0.554545	0.952727	0.886364	0.558833
79	0.536364	0.94	0.872727	0.512564
80	0.463636	0.945455	0.865152	0.464639
81	0.518182	0.938182	0.868182	0.493301
82	0.463636	0.943636	0.863636	0.460142
83	0.490909	0.930909	0.857576	0.453874
84	0.563636	0.932727	0.871212	0.518058
85	0.527273	0.936364	0.868182	0.496618
86	0.490909	0.927273	0.854545	0.445934
87	0.454545	0.952727	0.869697	0.475499
88	0.545455	0.932727	0.868182	0.503304
89	0.545455	0.938182	0.872727	0.515732
90	0.509091	0.945455	0.872727	0.503211
91	0.518182	0.936364	0.866667	0.489088
92	0.527273	0.936364	0.868182	0.496618
93	0.509091	0.94	0.868182	0.490003
94	0.581818	0.929091	0.871212	0.524657
95	0.509091	0.932727	0.862121	0.473247
96	0.527273	0.92	0.854545	0.46114
97	0.5	0.934545	0.862121	0.469717
98	0.572727	0.936364	0.875758	0.533571
99	0.490909	0.918182	0.84697	0.426971
100	0.536364	0.932727	0.866667	0.495861
101	0.536364	0.918182	0.854545	0.464944
102	0.518182	0.929091	0.860606	0.472797
103	0.581818	0.927273	0.869697	0.520738
104	0.563636	0.945455	0.881818	0.547778
105	0.572727	0.929091	0.869697	0.517377
106	0.554545	0.92	0.859091	0.48352
107	0.554545	0.930909	0.868182	0.506672
108	0.563636	0.929091	0.868182	0.510056
109	0.627273	0.918182	0.869697	0.537759
110	0.518182	0.927273	0.859091	0.468858
111	0.572727	0.914545	0.857576	0.487273
112	0.590909	0.921818	0.866667	0.516515
113	0.545455	0.921818	0.859091	0.479846
114	0.618182	0.909091	0.860606	0.512829
115	0.563636	0.927273	0.866667	0.506129
116	0.572727	0.925455	0.866667	0.509579
117	0.581818	0.916364	0.860606	0.498182
118	0.6	0.918182	0.865152	0.516312
119	0.536364	0.923636	0.859091	0.476178
120	0.581818	0.921818	0.865152	0.509261
121	0.572727	0.923636	0.865152	0.505751
122	0.563636	0.921818	0.862121	0.494635
123	0.609091	0.916364	0.865152	0.519852
124	0.581818	0.921818	0.865152	0.509261
125	0.627273	0.921818	0.872727	0.545158
126	0.563636	0.932727	0.871212	0.518058
127	0.590909	0.925455	0.869697	0.524114
128	0.5	0.938182	0.865152	0.4781
129	0.581818	0.909091	0.854545	0.483983
130	0.627273	0.916364	0.868182	0.53412
131	0.6	0.918182	0.865152	0.516312
132	0.563636	0.916364	0.857576	0.483546
133	0.581818	0.918182	0.862121	0.501832
134	0.6	0.910909	0.859091	0.501966
135	0.609091	0.918182	0.866667	0.523496
136	0.590909	0.921818	0.866667	0.516515
137	0.572727	0.907273	0.851515	0.473228
138	0.590909	0.918182	0.863636	0.509091
139	0.545455	0.912727	0.851515	0.461566
140	0.618182	0.921818	0.871212	0.538051
141	0.581818	0.927273	0.869697	0.520738
142	0.554545	0.910909	0.851515	0.465455
143	0.581818	0.914545	0.859091	0.494573
144	0.554545	0.916364	0.856061	0.476168
145	0.581818	0.925455	0.868182	0.516866
146	0.563636	0.925455	0.865152	0.502251
147	0.581818	0.929091	0.871212	0.524657
148	0.6	0.912727	0.860606	0.505493
149	0.536364	0.934545	0.868182	0.499952
150	0.581818	0.905455	0.851515	0.477113
151	0.581818	0.929091	0.871212	0.524657
152	0.581818	0.912727	0.857576	0.491004
153	0.572727	0.916364	0.859091	0.490883
154	0.618182	0.923636	0.872727	0.541818
155	0.581818	0.907273	0.85303	0.48053
156	0.554545	0.907273	0.848485	0.458511
157	0.572727	0.918182	0.860606	0.494535
158	0.572727	0.910909	0.854545	0.480173
159	0.609091	0.909091	0.859091	0.50567
160	0.581818	0.901818	0.848485	0.470388
161	0.590909	0.912727	0.859091	0.498267
162	0.572727	0.909091	0.85303	0.476681
163	0.581818	0.909091	0.854545	0.483983
164	0.6	0.898182	0.848485	0.478294
165	0.581818	0.901818	0.848485	0.470388
166	0.581818	0.914545	0.859091	0.494573
167	0.581818	0.9	0.84697	0.467077
168	0.6	0.909091	0.857576	0.498476
169	0.627273	0.894545	0.85	0.493323
170	0.6	0.912727	0.860606	0.505493
171	0.590909	0.907273	0.854545	0.487795
172	0.572727	0.905455	0.85	0.469811
173	0.536364	0.909091	0.84697	0.447087
174	0.590909	0.9	0.848485	0.474342
175	0.6	0.898182	0.848485	0.478294
176	0.609091	0.894545	0.84697	0.47903
177	0.6	0.923636	0.869697	0.527504
178	0.6	0.918182	0.865152	0.516312
179	0.590909	0.901818	0.85	0.477653
180	0.590909	0.916364	0.862121	0.505442
181	0.627273	0.894545	0.85	0.493323
182	0.590909	0.901818	0.85	0.477653
183	0.609091	0.903636	0.854545	0.495424
184	0.618182	0.907273	0.859091	0.509379
185	0.609091	0.905455	0.856061	0.498803
186	0.581818	0.892727	0.840909	0.454167
187	0.618182	0.9	0.85303	0.49593
188	0.645455	0.905455	0.862121	0.527252
189	0.554545	0.9	0.842424	0.445068
190	0.645455	0.907273	0.863636	0.530661
191	0.581818	0.903636	0.85	0.473733
192	0.645455	0.896364	0.854545	0.510705
193	0.627273	0.910909	0.863636	0.523439
194	0.645455	0.903636	0.860606	0.523876
195	0.627273	0.896364	0.851515	0.496537
196	0.627273	0.910909	0.863636	0.523439
197	0.627273	0.912727	0.865152	0.526961
198	0.590909	0.912727	0.859091	0.498267
199	0.636364	0.916364	0.869697	0.541203
200	0.6	0.881818	0.834848	0.450192
201	0.609091	0.889091	0.842424	0.469575
202	0.609091	0.890909	0.843939	0.472696
203	0.627273	0.881818	0.839394	0.471659
204	0.6	0.896364	0.84697	0.475048
205	0.6	0.916364	0.863636	0.512665
206	0.545455	0.898182	0.839394	0.434387
207	0.581818	0.9	0.84697	0.467077
208	0.618182	0.894545	0.848485	0.486192
209	0.627273	0.881818	0.839394	0.471659
210	0.645455	0.9	0.857576	0.517226
211	0.636364	0.887273	0.845455	0.487869
212	0.627273	0.905455	0.859091	0.513092
213	0.645455	0.892727	0.851515	0.504309
214	0.645455	0.878182	0.839394	0.47988
215	0.645455	0.903636	0.860606	0.523876
216	0.627273	0.881818	0.839394	0.471659
217	0.618182	0.892727	0.84697	0.48301
218	0.636364	0.883636	0.842424	0.481766
219	0.581818	0.9	0.84697	0.467077
220	0.618182	0.892727	0.84697	0.48301
221	0.6	0.88	0.833333	0.447214
222	0.636364	0.889091	0.84697	0.490964
223	0.627273	0.870909	0.830303	0.454151
224	0.618182	0.894545	0.848485	0.486192
225	0.654545	0.901818	0.860606	0.527571
226	0.654545	0.889091	0.85	0.505074
227	0.627273	0.870909	0.830303	0.454151
228	0.609091	0.88	0.834848	0.454398
229	0.618182	0.878182	0.834848	0.458597
230	0.654545	0.88	0.842424	0.489878
231	0.645455	0.878182	0.839394	0.47988
232	0.672727	0.876364	0.842424	0.497981
233	0.627273	0.896364	0.851515	0.496537
234	0.6	0.878182	0.831818	0.444262
235	0.663636	0.878182	0.842424	0.49393
236	0.636364	0.870909	0.831818	0.461239
237	0.627273	0.872727	0.831818	0.457006
238	0.572727	0.869091	0.819697	0.408202
239	0.618182	0.889091	0.843939	0.476735
240	0.636364	0.872727	0.833333	0.464095
241	0.6	0.88	0.833333	0.447214
242	0.636364	0.885455	0.843939	0.484804
243	0.636364	0.890909	0.848485	0.494087
244	0.581818	0.894545	0.842424	0.457346
245	0.581818	0.894545	0.842424	0.457346
246	0.636364	0.88	0.839394	0.475771
247	0.636364	0.881818	0.840909	0.478755
248	0.654545	0.883636	0.845455	0.495874
249	0.654545	0.9	0.859091	0.524263
250	0.590909	0.912727	0.859091	0.498267
251	0.627273	0.905455	0.859091	0.513092
252	0.627273	0.901818	0.856061	0.50637
253	0.627273	0.890909	0.84697	0.486987
254	0.618182	0.892727	0.84697	0.48301
255	0.618182	0.874545	0.831818	0.452765
256	0.627273	0.869091	0.828788	0.45132
257	0.590909	0.887273	0.837879	0.45207
258	0.609091	0.9	0.851515	0.488767
259	0.627273	0.901818	0.856061	0.50637
260	0.645455	0.872727	0.834848	0.471158
261	0.672727	0.881818	0.84697	0.506861
262	0.663636	0.876364	0.840909	0.490996
263	0.636364	0.876364	0.836364	0.469883
264	0.654545	0.883636	0.845455	0.495874
265	0.645455	0.881818	0.842424	0.485823
266	0.627273	0.876364	0.834848	0.46279
267	0.681818	0.856364	0.827273	0.47421
268	0.663636	0.88	0.843939	0.49689
269	0.6	0.887273	0.839394	0.459292
270	0.627273	0.898182	0.85303	0.499782
271	0.663636	0.874545	0.839394	0.488087
272	0.609091	0.901818	0.85303	0.492078
273	0.590909	0.876364	0.828788	0.434127
274	0.618182	0.889091	0.843939	0.476735
275	0.6	0.898182	0.848485	0.478294
276	0.627273	0.865455	0.825758	0.445729
277	0.618182	0.887273	0.842424	0.473642
278	0.663636	0.865455	0.831818	0.473904
279	0.681818	0.874545	0.842424	0.502031
280	0.627273	0.865455	0.825758	0.445729
281	0.609091	0.883636	0.837879	0.460385
282	0.663636	0.863636	0.830303	0.471137
283	0.654545	0.865455	0.830303	0.466899
284	0.645455	0.876364	0.837879	0.476948
285	0.572727	0.883636	0.831818	0.431443
286	0.654545	0.858182	0.824242	0.455967
287	0.6	0.861818	0.818182	0.418832
288	0.663636	0.861818	0.828788	0.468392
289	0.627273	0.867273	0.827273	0.448513
290	0.618182	0.885455	0.840909	0.470578
291	0.654545	0.887273	0.848485	0.50198
292	0.663636	0.869091	0.834848	0.479507
293	0.636364	0.869091	0.830303	0.458406
294	0.645455	0.881818	0.842424	0.485823
295	0.6	0.887273	0.839394	0.459292
296	0.645455	0.856364	0.821212	0.446266
297	0.672727	0.856364	0.825758	0.46726
298	0.654545	0.856364	0.822727	0.453288
299	0.609091	0.872727	0.828788	0.442741
300	0.627273	0.88	0.837879	0.468676
301	0.672727	0.863636	0.831818	0.478116
302	0.681818	0.876364	0.843939	0.50494
303	0.627273	0.870909	0.830303	0.454151
304	0.636364	0.88	0.839394	0.475771
305	0.636364	0.867273	0.828788	0.455598
306	0.672727	0.872727	0.839394	0.492187
307	0.709091	0.838182	0.816667	0.469137
308	0.636364	0.890909	0.848485	0.494087
309	0.654545	0.869091	0.833333	0.4725
310	0.618182	0.876364	0.833333	0.455668
311	0.6	0.887273	0.839394	0.459292
312	0.672727	0.867273	0.834848	0.483676
313	0.654545	0.88	0.842424	0.489878
314	0.672727	0.858182	0.827273	0.469942
315	0.636364	0.858182	0.821212	0.441894
316	0.636364	0.861818	0.824242	0.447309
317	0.654545	0.870909	0.834848	0.475335
318	0.654545	0.867273	0.831818	0.469688
319	0.636364	0.861818	0.824242	0.447309
320	0.672727	0.865455	0.833333	0.480885
321	0.654545	0.86	0.825758	0.458667
322	0.645455	0.867273	0.830303	0.462656
323	0.590909	0.887273	0.837879	0.45207
324	0.654545	0.854545	0.821212	0.450629
325	0.645455	0.869091	0.831818	0.465466
326	0.627273	0.850909	0.813636	0.424251
327	0.654545	0.852727	0.819697	0.447991
328	0.627273	0.867273	0.827273	0.448513
329	0.636364	0.858182	0.821212	0.441894
330	0.654545	0.865455	0.830303	0.466899
331	0.645455	0.863636	0.827273	0.457104
332	0.681818	0.874545	0.842424	0.502031
333	0.609091	0.865455	0.822727	0.431482
334	0.627273	0.869091	0.828788	0.45132
335	0.609091	0.854545	0.813636	0.415277
336	0.590909	0.896364	0.845455	0.46782
337	0.609091	0.889091	0.842424	0.469575
338	0.645455	0.856364	0.821212	0.446266
339	0.681818	0.872727	0.840909	0.499146
340	0.636364	0.861818	0.824242	0.447309
341	0.645455	0.852727	0.818182	0.440973
342	0.618182	0.890909	0.845455	0.479857
343	0.663636	0.861818	0.828788	0.468392
344	0.663636	0.867273	0.833333	0.476694
345	0.645455	0.856364	0.821212	0.446266
346	0.7	0.861818	0.834848	0.496162
347	0.609091	0.876364	0.831818	0.448518
348	0.645455	0.856364	0.821212	0.446266
349	0.618182	0.885455	0.840909	0.470578
350	0.609091	0.843636	0.804545	0.39982
351	0.654545	0.856364	0.822727	0.453288
352	0.663636	0.870909	0.836364	0.482343
353	0.609091	0.856364	0.815152	0.417924
354	0.7	0.838182	0.815152	0.462263
355	0.627273	0.885455	0.842424	0.477705
356	0.672727	0.86	0.828788	0.472645
357	0.609091	0.858182	0.816667	0.420592
358	0.636364	0.852727	0.816667	0.43393
359	0.609091	0.86	0.818182	0.423281
360	0.672727	0.858182	0.827273	0.469942
361	0.581818	0.867273	0.819697	0.412668
362	0.645455	0.858182	0.822727	0.448943
363	0.609091	0.863636	0.821212	0.428725
364	0.654545	0.850909	0.818182	0.445373
365	0.627273	0.86	0.821212	0.437514
366	0.636364	0.847273	0.812121	0.426149
367	0.663636	0.861818	0.828788	0.468392
368	0.654545	0.850909	0.818182	0.445373
369	0.636364	0.863636	0.825758	0.450049
370	0.636364	0.861818	0.824242	0.447309
371	0.590909	0.861818	0.816667	0.411643
372	0.590909	0.874545	0.827273	0.431231
373	0.654545	0.854545	0.821212	0.450629
374	0.618182	0.878182	0.834848	0.458597
375	0.6	0.883636	0.836364	0.453197
376	0.672727	0.845455	0.816667	0.451588
377	0.636364	0.870909	0.831818	0.461239
378	0.672727	0.841818	0.813636	0.446517
379	0.627273	0.849091	0.812121	0.42166
380	0.654545	0.856364	0.822727	0.453288
381	0.636364	0.878182	0.837879	0.472814
382	0.663636	0.858182	0.825758	0.462966
383	0.627273	0.84	0.804545	0.408992
384	0.672727	0.858182	0.827273	0.469942
385	0.618182	0.88	0.836364	0.461552
386	0.654545	0.867273	0.831818	0.469688
387	0.654545	0.849091	0.816667	0.442775
388	0.618182	0.863636	0.822727	0.435861
389	0.627273	0.856364	0.818182	0.432146
390	0.654545	0.861818	0.827273	0.461389
391	0.581818	0.872727	0.824242	0.421124
392	0.618182	0.887273	0.842424	0.473642
393	0.645455	0.854545	0.819697	0.443609
394	0.645455	0.869091	0.831818	0.465466
395	0.636364	0.841818	0.807576	0.41854
396	0.618182	0.874545	0.831818	0.452765
397	0.627273	0.850909	0.813636	0.424251
398	0.590909	0.852727	0.809091	0.398334
399	0.636364	0.88	0.839394	0.475771
400	0.654545	0.841818	0.810606	0.432574
401	0.672727	0.865455	0.833333	0.480885
402	0.681818	0.86	0.830303	0.479598
403	0.645455	0.843636	0.810606	0.428088
404	0.627273	0.870909	0.830303	0.454151
405	0.627273	0.858182	0.819697	0.434819
406	0.636364	0.88	0.839394	0.475771
407	0.663636	0.847273	0.816667	0.447185
408	0.572727	0.86	0.812121	0.394481
409	0.663636	0.852727	0.821212	0.454986
410	0.645455	0.838182	0.806061	0.420583
411	0.645455	0.863636	0.827273	0.457104
412	0.672727	0.858182	0.827273	0.469942
413	0.645455	0.834545	0.80303	0.415668
414	0.672727	0.863636	0.831818	0.478116
415	0.645455	0.841818	0.809091	0.425568
416	0.590909	0.867273	0.821212	0.419895
417	0.654545	0.86	0.825758	0.458667
418	0.618182	0.852727	0.813636	0.41977
419	0.581818	0.872727	0.824242	0.421124
420	0.636364	0.849091	0.813636	0.428723
421	0.590909	0.869091	0.822727	0.422692
422	0.645455	0.861818	0.825758	0.454362
423	0.681818	0.867273	0.836364	0.490632
424	0.654545	0.84	0.809091	0.43007
425	0.627273	0.867273	0.827273	0.448513
426	0.618182	0.861818	0.821212	0.433125
427	0.663636	0.841818	0.812121	0.439557
428	0.654545	0.86	0.825758	0.458667
429	0.627273	0.845455	0.809091	0.416536
430	0.636364	0.861818	0.824242	0.447309
431	0.6	0.84	0.8	0.387699
432	0.6	0.847273	0.806061	0.397758
433	0.636364	0.863636	0.825758	0.450049
434	0.618182	0.821818	0.787879	0.377931
435	0.609091	0.867273	0.824242	0.434261
436	0.690909	0.818182	0.79697	0.429036
437	0.672727	0.856364	0.825758	0.46726
438	0.681818	0.838182	0.812121	0.448454
439	0.627273	0.870909	0.830303	0.454151
440	0.654545	0.836364	0.806061	0.425115
441	0.636364	0.845455	0.810606	0.423594
442	0.654545	0.854545	0.821212	0.450629
443	0.690909	0.838182	0.813636	0.455369
444	0.7	0.823636	0.80303	0.442909
445	0.663636	0.830909	0.80303	0.424782
446	0.672727	0.836364	0.809091	0.439046
447	0.618182	0.843636	0.806061	0.406924
448	0.636364	0.821818	0.790909	0.391993
449	0.654545	0.858182	0.824242	0.455967
450	0.654545	0.836364	0.806061	0.425115
451	0.681818	0.812727	0.790909	0.415289
452	0.690909	0.850909	0.824242	0.473207
453	0.654545	0.865455	0.830303	0.466899
454	0.645455	0.84	0.807576	0.423067
455	0.636364	0.845455	0.810606	0.423594
456	0.709091	0.84	0.818182	0.471633
457	0.663636	0.852727	0.821212	0.454986
458	0.672727	0.832727	0.806061	0.434152
459	0.654545	0.838182	0.807576	0.427584
460	0.709091	0.816364	0.798485	0.440467
461	0.645455	0.84	0.807576	0.423067
462	0.654545	0.830909	0.801515	0.417813
463	0.709091	0.836364	0.815152	0.466658
464	0.672727	0.845455	0.816667	0.451588
465	0.636364	0.867273	0.828788	0.455598
466	0.654545	0.845455	0.813636	0.437637
467	0.663636	0.836364	0.807576	0.432091
468	0.654545	0.843636	0.812121	0.435096
469	0.681818	0.836364	0.810606	0.44598
470	0.618182	0.852727	0.813636	0.41977
471	0.7	0.832727	0.810606	0.454882
472	0.636364	0.856364	0.819697	0.439219
473	0.636364	0.830909	0.798485	0.403809
474	0.627273	0.852727	0.815152	0.426863
475	0.681818	0.838182	0.812121	0.448454
476	0.681818	0.843636	0.816667	0.455984
477	0.681818	0.856364	0.827273	0.47421
478	0.7	0.849091	0.824242	0.477504
479	0.645455	0.843636	0.810606	0.428088
480	0.672727	0.843636	0.815152	0.449043
481	0.672727	0.847273	0.818182	0.454151
482	0.618182	0.836364	0.8	0.396985
483	0.681818	0.845455	0.818182	0.45853
484	0.636364	0.836364	0.80303	0.411096
485	0.681818	0.830909	0.806061	0.438659
486	0.618182	0.863636	0.822727	0.435861
487	0.654545	0.86	0.825758	0.458667
488	0.645455	0.861818	0.825758	0.454362
489	0.690909	0.832727	0.809091	0.447992
490	0.636364	0.821818	0.790909	0.391993
491	0.681818	0.829091	0.804545	0.436252
492	0.636364	0.836364	0.80303	0.411096
493	0.663636	0.84	0.810606	0.43705
494	0.618182	0.852727	0.813636	0.41977
495	0.690909	0.823636	0.801515	0.436028
496	0.672727	0.829091	0.80303	0.429326
497	0.672727	0.834545	0.807576	0.436591
498	0.709091	0.836364	0.815152	0.466658
499	0.672727	0.856364	0.825758	0.46726
500	0.727273	0.832727	0.815152	0.475435

## Sheet: Dateset8
Feature number	SN	SP	AC	MCC
4	0.018182	0.998182	0.834848	0.09066
5	0.063636	0.992727	0.837879	0.164081
6	0.018182	0.994545	0.831818	0.054703
7	0.054545	0.990909	0.834848	0.132323
8	0.072727	0.989091	0.836364	0.159887
9	0.127273	0.983636	0.840909	0.225378
10	0.127273	0.985455	0.842424	0.234037
11	0.181818	0.987273	0.85303	0.318137
12	0.154545	0.990909	0.851515	0.301984
13	0.218182	0.969091	0.843939	0.289145
14	0.190909	0.983636	0.851515	0.312288
15	0.172727	0.985455	0.85	0.297612
16	0.236364	0.976364	0.85303	0.336219
17	0.290909	0.970909	0.857576	0.375735
18	0.272727	0.970909	0.854545	0.35658
19	0.281818	0.978182	0.862121	0.392622
20	0.309091	0.969091	0.859091	0.388251
21	0.290909	0.978182	0.863636	0.402031
22	0.345455	0.969091	0.865152	0.424133
23	0.418182	0.969091	0.877273	0.491176
24	0.363636	0.972727	0.871212	0.453553
25	0.381818	0.969091	0.871212	0.458362
26	0.409091	0.969091	0.875758	0.483094
27	0.427273	0.965455	0.875758	0.487869
28	0.372727	0.967273	0.868182	0.444113
29	0.381818	0.967273	0.869697	0.452548
30	0.4	0.969091	0.874242	0.474933
31	0.336364	0.963636	0.859091	0.398018
32	0.409091	0.96	0.868182	0.455456
33	0.427273	0.952727	0.865152	0.451524
34	0.418182	0.96	0.869697	0.463621
35	0.418182	0.954545	0.865152	0.448314
36	0.454545	0.958182	0.874242	0.490411
37	0.436364	0.961818	0.874242	0.484999
38	0.454545	0.952727	0.869697	0.475499
39	0.509091	0.954545	0.880303	0.526591
40	0.463636	0.96	0.877273	0.503374
41	0.445455	0.954545	0.869697	0.472469
42	0.436364	0.958182	0.871212	0.474556
43	0.463636	0.963636	0.880303	0.513921
44	0.445455	0.96	0.874242	0.487678
45	0.5	0.950909	0.875758	0.509443
46	0.527273	0.952727	0.881818	0.536745
47	0.490909	0.961818	0.883333	0.531625
48	0.454545	0.952727	0.869697	0.475499
49	0.509091	0.943636	0.871212	0.498744
50	0.472727	0.956364	0.875758	0.500972
51	0.445455	0.945455	0.862121	0.448799
52	0.481818	0.954545	0.875758	0.503753
53	0.490909	0.96	0.881818	0.526446
54	0.5	0.938182	0.865152	0.4781
55	0.445455	0.958182	0.872727	0.482517
56	0.463636	0.94	0.860606	0.451354
57	0.436364	0.949091	0.863636	0.450026
58	0.5	0.954545	0.878788	0.519034
59	0.463636	0.952727	0.871212	0.48336
60	0.472727	0.950909	0.871212	0.486373
61	0.390909	0.954545	0.860606	0.4235
62	0.5	0.947273	0.872727	0.500149
63	0.509091	0.949091	0.875758	0.512348
64	0.509091	0.949091	0.875758	0.512348
65	0.463636	0.947273	0.866667	0.469207
66	0.490909	0.949091	0.872727	0.497118
67	0.5	0.949091	0.874242	0.50476
68	0.490909	0.96	0.881818	0.526446
69	0.481818	0.949091	0.871212	0.48942
70	0.490909	0.952727	0.875758	0.506577
71	0.445455	0.954545	0.869697	0.472469
72	0.454545	0.947273	0.865152	0.461324
73	0.5	0.945455	0.871212	0.495607
74	0.481818	0.950909	0.872727	0.494121
75	0.481818	0.956364	0.877273	0.508689
76	0.445455	0.947273	0.863636	0.453377
77	0.536364	0.956364	0.886364	0.553806
78	0.527273	0.941818	0.872727	0.50942
79	0.5	0.945455	0.871212	0.495607
80	0.518182	0.94	0.869697	0.497573
81	0.509091	0.936364	0.865152	0.481509
82	0.490909	0.945455	0.869697	0.48795
83	0.509091	0.958182	0.883333	0.536471
84	0.536364	0.956364	0.886364	0.553806
85	0.518182	0.941818	0.871212	0.501906
86	0.509091	0.943636	0.871212	0.498744
87	0.509091	0.941818	0.869697	0.494342
88	0.518182	0.938182	0.868182	0.493301
89	0.527273	0.943636	0.874242	0.513809
90	0.490909	0.950909	0.874242	0.50181
91	0.581818	0.947273	0.886364	0.566728
92	0.490909	0.947273	0.871212	0.492499
93	0.527273	0.949091	0.878788	0.527365
94	0.490909	0.954545	0.877273	0.511422
95	0.527273	0.936364	0.868182	0.496618
96	0.527273	0.94	0.871212	0.505093
97	0.536364	0.950909	0.881818	0.539442
98	0.518182	0.950909	0.878788	0.524546
99	0.509091	0.941818	0.869697	0.494342
100	0.490909	0.945455	0.869697	0.48795
101	0.527273	0.941818	0.872727	0.50942
102	0.518182	0.94	0.869697	0.497573
103	0.509091	0.94	0.868182	0.490003
104	0.545455	0.941818	0.875758	0.524302
105	0.472727	0.943636	0.865152	0.467976
106	0.527273	0.941818	0.872727	0.50942
107	0.527273	0.94	0.871212	0.505093
108	0.509091	0.938182	0.866667	0.485726
109	0.490909	0.949091	0.872727	0.497118
110	0.563636	0.943636	0.880303	0.543358
111	0.536364	0.936364	0.869697	0.504099
112	0.536364	0.934545	0.868182	0.499952
113	0.554545	0.941818	0.877273	0.531673
114	0.518182	0.936364	0.866667	0.489088
115	0.581818	0.938182	0.878788	0.545004
116	0.563636	0.943636	0.880303	0.543358
117	0.545455	0.943636	0.877273	0.528677
118	0.581818	0.938182	0.878788	0.545004
119	0.518182	0.941818	0.871212	0.501906
120	0.563636	0.943636	0.880303	0.543358
121	0.581818	0.950909	0.889394	0.575845
122	0.545455	0.936364	0.871212	0.511534
123	0.572727	0.938182	0.877273	0.537751
124	0.518182	0.934545	0.865152	0.484933
125	0.590909	0.936364	0.878788	0.548048
126	0.536364	0.941818	0.874242	0.516885
127	0.509091	0.932727	0.862121	0.473247
128	0.581818	0.936364	0.877273	0.54083
129	0.518182	0.925455	0.857576	0.464969
130	0.581818	0.92	0.863636	0.505525
131	0.618182	0.932727	0.880303	0.561328
132	0.563636	0.925455	0.865152	0.502251
133	0.581818	0.925455	0.868182	0.516866
134	0.545455	0.923636	0.860606	0.483635
135	0.490909	0.936364	0.862121	0.466197
136	0.527273	0.941818	0.872727	0.50942
137	0.545455	0.945455	0.878788	0.533114
138	0.563636	0.938182	0.875758	0.530455
139	0.554545	0.932727	0.869697	0.510703
140	0.572727	0.936364	0.875758	0.533571
141	0.590909	0.938182	0.880303	0.552216
142	0.572727	0.934545	0.874242	0.529444
143	0.581818	0.941818	0.881818	0.553519
144	0.590909	0.930909	0.874242	0.535859
145	0.536364	0.941818	0.874242	0.516885
146	0.572727	0.932727	0.872727	0.525371
147	0.527273	0.934545	0.866667	0.492466
148	0.545455	0.943636	0.877273	0.528677
149	0.6	0.941818	0.884848	0.567871
150	0.590909	0.938182	0.880303	0.552216
151	0.581818	0.94	0.880303	0.549233
152	0.590909	0.925455	0.869697	0.524114
153	0.6	0.932727	0.877273	0.547062
154	0.563636	0.936364	0.874242	0.526269
155	0.563636	0.936364	0.874242	0.526269
156	0.572727	0.932727	0.872727	0.525371
157	0.545455	0.934545	0.869697	0.507392
158	0.563636	0.927273	0.866667	0.506129
159	0.6	0.932727	0.877273	0.547062
160	0.563636	0.934545	0.872727	0.522137
161	0.554545	0.938182	0.874242	0.523116
162	0.581818	0.927273	0.869697	0.520738
163	0.563636	0.930909	0.869697	0.514032
164	0.636364	0.923636	0.875758	0.555989
165	0.572727	0.94	0.878788	0.541987
166	0.563636	0.929091	0.868182	0.510056
167	0.581818	0.927273	0.869697	0.520738
168	0.636364	0.932727	0.883333	0.575446
169	0.590909	0.938182	0.880303	0.552216
170	0.581818	0.94	0.880303	0.549233
171	0.572727	0.927273	0.868182	0.513454
172	0.590909	0.930909	0.874242	0.535859
173	0.618182	0.927273	0.875758	0.549484
174	0.581818	0.921818	0.865152	0.509261
175	0.554545	0.927273	0.865152	0.498763
176	0.572727	0.927273	0.868182	0.513454
177	0.609091	0.927273	0.874242	0.542354
178	0.590909	0.941818	0.883333	0.560715
179	0.581818	0.92	0.863636	0.505525
180	0.609091	0.934545	0.880303	0.558264
181	0.627273	0.914545	0.866667	0.530521
182	0.6	0.916364	0.863636	0.512665
183	0.572727	0.914545	0.857576	0.487273
184	0.609091	0.932727	0.878788	0.554214
185	0.636364	0.921818	0.874242	0.552231
186	0.618182	0.914545	0.865152	0.523402
187	0.645455	0.910909	0.866667	0.537587
188	0.563636	0.930909	0.869697	0.514032
189	0.572727	0.925455	0.866667	0.509579
190	0.609091	0.916364	0.865152	0.519852
191	0.581818	0.912727	0.857576	0.491004
192	0.618182	0.914545	0.865152	0.523402
193	0.6	0.907273	0.856061	0.495024
194	0.609091	0.929091	0.875758	0.546259
195	0.636364	0.903636	0.859091	0.516811
196	0.618182	0.914545	0.865152	0.523402
197	0.645455	0.914545	0.869697	0.544659
198	0.590909	0.925455	0.869697	0.524114
199	0.618182	0.907273	0.859091	0.509379
200	0.609091	0.903636	0.854545	0.495424
201	0.627273	0.916364	0.868182	0.53412
202	0.6	0.923636	0.869697	0.527504
203	0.609091	0.914545	0.863636	0.516248
204	0.618182	0.912727	0.863636	0.51984
205	0.618182	0.916364	0.866667	0.527004
206	0.618182	0.916364	0.866667	0.527004
207	0.618182	0.923636	0.872727	0.541818
208	0.609091	0.923636	0.871212	0.53468
209	0.590909	0.914545	0.860606	0.501834
210	0.6	0.914545	0.862121	0.50906
211	0.6	0.929091	0.874242	0.539097
212	0.645455	0.894545	0.85303	0.507492
213	0.645455	0.909091	0.865152	0.534106
214	0.609091	0.925455	0.872727	0.538494
215	0.627273	0.901818	0.856061	0.50637
216	0.609091	0.914545	0.863636	0.516248
217	0.645455	0.918182	0.872727	0.551885
218	0.645455	0.914545	0.869697	0.544659
219	0.618182	0.918182	0.868182	0.530645
220	0.627273	0.898182	0.85303	0.499782
221	0.609091	0.92	0.868182	0.527182
222	0.636364	0.934545	0.884848	0.579478
223	0.654545	0.910909	0.868182	0.544613
224	0.618182	0.923636	0.872727	0.541818
225	0.645455	0.909091	0.865152	0.534106
226	0.572727	0.903636	0.848485	0.466431
227	0.645455	0.921818	0.875758	0.559269
228	0.636364	0.909091	0.863636	0.527046
229	0.618182	0.912727	0.863636	0.51984
230	0.627273	0.909091	0.862121	0.519954
231	0.609091	0.914545	0.863636	0.516248
232	0.654545	0.907273	0.865152	0.537692
233	0.627273	0.92	0.871212	0.541438
234	0.663636	0.914545	0.872727	0.558669
235	0.581818	0.910909	0.856061	0.487474
236	0.627273	0.894545	0.85	0.493323
237	0.636364	0.892727	0.85	0.49724
238	0.618182	0.914545	0.865152	0.523402
239	0.581818	0.918182	0.862121	0.501832
240	0.590909	0.901818	0.85	0.477653
241	0.627273	0.932727	0.881818	0.568405
242	0.663636	0.918182	0.875758	0.56588
243	0.663636	0.914545	0.872727	0.558669
244	0.609091	0.912727	0.862121	0.512684
245	0.618182	0.909091	0.860606	0.512829
246	0.627273	0.907273	0.860606	0.516505
247	0.636364	0.923636	0.875758	0.555989
248	0.6	0.910909	0.859091	0.501966
249	0.609091	0.905455	0.856061	0.498803
250	0.627273	0.907273	0.860606	0.516505
251	0.627273	0.903636	0.857576	0.509714
252	0.618182	0.921818	0.871212	0.538051
253	0.645455	0.892727	0.851515	0.504309
254	0.663636	0.896364	0.857576	0.524754
255	0.609091	0.912727	0.862121	0.512684
256	0.6	0.92	0.866667	0.52
257	0.609091	0.910909	0.860606	0.509158
258	0.590909	0.916364	0.862121	0.505442
259	0.618182	0.910909	0.862121	0.516315
260	0.590909	0.923636	0.868182	0.520292
261	0.618182	0.889091	0.843939	0.476735
262	0.636364	0.9	0.856061	0.510158
263	0.636364	0.910909	0.865152	0.530529
264	0.627273	0.912727	0.865152	0.526961
265	0.618182	0.903636	0.856061	0.502585
266	0.636364	0.905455	0.860606	0.520188
267	0.618182	0.910909	0.862121	0.516315
268	0.6	0.909091	0.857576	0.498476
269	0.636364	0.912727	0.866667	0.534049
270	0.572727	0.925455	0.866667	0.509579
271	0.618182	0.9	0.85303	0.49593
272	0.636364	0.916364	0.869697	0.541203
273	0.636364	0.903636	0.859091	0.516811
274	0.627273	0.901818	0.856061	0.50637
275	0.663636	0.916364	0.874242	0.562255
276	0.636364	0.918182	0.871212	0.544838
277	0.636364	0.901818	0.857576	0.513468
278	0.636364	0.890909	0.848485	0.494087
279	0.609091	0.889091	0.842424	0.469575
280	0.618182	0.898182	0.851515	0.492652
281	0.645455	0.901818	0.859091	0.520535
282	0.636364	0.910909	0.865152	0.530529
283	0.6	0.918182	0.865152	0.516312
284	0.654545	0.892727	0.85303	0.51135
285	0.663636	0.912727	0.871212	0.55512
286	0.645455	0.898182	0.856061	0.51395
287	0.618182	0.910909	0.862121	0.516315
288	0.609091	0.907273	0.857576	0.502218
289	0.609091	0.903636	0.854545	0.495424
290	0.627273	0.905455	0.859091	0.513092
291	0.645455	0.901818	0.859091	0.520535
292	0.609091	0.914545	0.863636	0.516248
293	0.645455	0.9	0.857576	0.517226
294	0.645455	0.901818	0.859091	0.520535
295	0.627273	0.898182	0.85303	0.499782
296	0.663636	0.896364	0.857576	0.524754
297	0.645455	0.903636	0.860606	0.523876
298	0.627273	0.9	0.854545	0.50306
299	0.636364	0.901818	0.857576	0.513468
300	0.609091	0.912727	0.862121	0.512684
301	0.672727	0.890909	0.854545	0.522193
302	0.645455	0.896364	0.854545	0.510705
303	0.627273	0.890909	0.84697	0.486987
304	0.709091	0.896364	0.865152	0.559387
305	0.6	0.907273	0.856061	0.495024
306	0.663636	0.92	0.877273	0.569544
307	0.654545	0.883636	0.845455	0.495874
308	0.672727	0.890909	0.854545	0.522193
309	0.672727	0.905455	0.866667	0.54826
310	0.618182	0.898182	0.851515	0.492652
311	0.663636	0.905455	0.865152	0.541287
312	0.618182	0.901818	0.854545	0.499241
313	0.609091	0.918182	0.866667	0.523496
314	0.654545	0.901818	0.860606	0.527571
315	0.654545	0.903636	0.862121	0.530911
316	0.663636	0.909091	0.868182	0.548133
317	0.645455	0.903636	0.860606	0.523876
318	0.663636	0.898182	0.859091	0.527997
319	0.663636	0.905455	0.865152	0.541287
320	0.618182	0.916364	0.866667	0.527004
321	0.681818	0.907273	0.869697	0.558604
322	0.690909	0.898182	0.863636	0.548853
323	0.645455	0.892727	0.851515	0.504309
324	0.654545	0.923636	0.878788	0.570024
325	0.718182	0.870909	0.845455	0.523877
326	0.654545	0.905455	0.863636	0.534284
327	0.690909	0.901818	0.866667	0.555422
328	0.681818	0.896364	0.860606	0.538689
329	0.627273	0.901818	0.856061	0.50637
330	0.690909	0.88	0.848485	0.517768
331	0.681818	0.881818	0.848485	0.51382
332	0.7	0.901818	0.868182	0.562315
333	0.672727	0.894545	0.857576	0.528525
334	0.654545	0.887273	0.848485	0.50198
335	0.654545	0.909091	0.866667	0.541135
336	0.627273	0.892727	0.848485	0.49014
337	0.663636	0.892727	0.854545	0.518361
338	0.654545	0.890909	0.851515	0.508197
339	0.690909	0.903636	0.868182	0.558754
340	0.718182	0.883636	0.856061	0.544415
341	0.718182	0.870909	0.845455	0.523877
342	0.645455	0.901818	0.859091	0.520535
343	0.645455	0.898182	0.856061	0.51395
344	0.654545	0.903636	0.862121	0.530911
345	0.636364	0.905455	0.860606	0.520188
346	0.672727	0.890909	0.854545	0.522193
347	0.718182	0.889091	0.860606	0.5536
348	0.690909	0.88	0.848485	0.517768
349	0.645455	0.881818	0.842424	0.485823
350	0.663636	0.890909	0.85303	0.515209
351	0.7	0.883636	0.85303	0.530673
352	0.636364	0.907273	0.862121	0.523599
353	0.636364	0.892727	0.85	0.49724
354	0.7	0.905455	0.871212	0.569006
355	0.6	0.88	0.833333	0.447214
356	0.663636	0.88	0.843939	0.49689
357	0.663636	0.883636	0.84697	0.502887
358	0.681818	0.896364	0.860606	0.538689
359	0.663636	0.907273	0.866667	0.544693
360	0.654545	0.890909	0.851515	0.508197
361	0.672727	0.892727	0.856061	0.525345
362	0.636364	0.890909	0.848485	0.494087
363	0.709091	0.896364	0.865152	0.559387
364	0.736364	0.883636	0.859091	0.558061
365	0.672727	0.881818	0.84697	0.506861
366	0.7	0.894545	0.862121	0.549308
367	0.636364	0.907273	0.862121	0.523599
368	0.690909	0.887273	0.854545	0.529868
369	0.663636	0.894545	0.856061	0.521543
370	0.681818	0.88	0.84697	0.510835
371	0.672727	0.901818	0.863636	0.541553
372	0.627273	0.901818	0.856061	0.50637
373	0.672727	0.88	0.845455	0.503875
374	0.672727	0.894545	0.857576	0.528525
375	0.645455	0.878182	0.839394	0.47988
376	0.627273	0.890909	0.84697	0.486987
377	0.618182	0.892727	0.84697	0.48301
378	0.627273	0.887273	0.843939	0.480771
379	0.654545	0.889091	0.85	0.505074
380	0.681818	0.894545	0.859091	0.53548
381	0.645455	0.881818	0.842424	0.485823
382	0.672727	0.883636	0.848485	0.509873
383	0.681818	0.892727	0.857576	0.5323
384	0.709091	0.878182	0.85	0.528603
385	0.654545	0.88	0.842424	0.489878
386	0.681818	0.887273	0.85303	0.522936
387	0.618182	0.896364	0.85	0.489406
388	0.681818	0.885455	0.851515	0.51987
389	0.690909	0.903636	0.868182	0.558754
390	0.554545	0.901818	0.843939	0.448375
391	0.672727	0.88	0.845455	0.503875
392	0.645455	0.872727	0.834848	0.471158
393	0.690909	0.890909	0.857576	0.53608
394	0.627273	0.890909	0.84697	0.486987
395	0.663636	0.885455	0.848485	0.505926
396	0.645455	0.883636	0.843939	0.488834
397	0.727273	0.887273	0.860606	0.557343
398	0.672727	0.881818	0.84697	0.506861
399	0.709091	0.896364	0.865152	0.559387
400	0.709091	0.88	0.851515	0.531562
401	0.690909	0.874545	0.843939	0.508965
402	0.681818	0.889091	0.854545	0.526029
403	0.663636	0.905455	0.865152	0.541287
404	0.7	0.885455	0.854545	0.53371
405	0.672727	0.867273	0.834848	0.483676
406	0.609091	0.889091	0.842424	0.469575
407	0.709091	0.881818	0.85303	0.534546
408	0.636364	0.892727	0.85	0.49724
409	0.718182	0.865455	0.840909	0.515431
410	0.709091	0.88	0.851515	0.531562
411	0.636364	0.890909	0.848485	0.494087
412	0.736364	0.872727	0.85	0.540396
413	0.7	0.870909	0.842424	0.510128
414	0.7	0.907273	0.872727	0.572401
415	0.718182	0.867273	0.842424	0.518224
416	0.681818	0.890909	0.856061	0.52915
417	0.672727	0.898182	0.860606	0.534977
418	0.690909	0.88	0.848485	0.517768
419	0.718182	0.863636	0.839394	0.51266
420	0.663636	0.88	0.843939	0.49689
421	0.690909	0.890909	0.857576	0.53608
422	0.709091	0.869091	0.842424	0.514176
423	0.690909	0.878182	0.84697	0.514809
424	0.690909	0.887273	0.854545	0.529868
425	0.709091	0.869091	0.842424	0.514176
426	0.627273	0.870909	0.830303	0.454151
427	0.7	0.885455	0.854545	0.53371
428	0.672727	0.892727	0.856061	0.525345
429	0.654545	0.878182	0.840909	0.486919
430	0.681818	0.898182	0.862121	0.541929
431	0.709091	0.890909	0.860606	0.549863
432	0.7	0.865455	0.837879	0.501681
433	0.681818	0.870909	0.839394	0.496284
434	0.7	0.863636	0.836364	0.498911
435	0.681818	0.870909	0.839394	0.496284
436	0.681818	0.86	0.830303	0.479598
437	0.718182	0.887273	0.859091	0.550511
438	0.709091	0.874545	0.84697	0.52276
439	0.709091	0.894545	0.863636	0.556183
440	0.7	0.870909	0.842424	0.510128
441	0.7	0.872727	0.843939	0.512989
442	0.718182	0.858182	0.834848	0.504476
443	0.727273	0.869091	0.845455	0.52788
444	0.645455	0.861818	0.825758	0.454362
445	0.7	0.867273	0.839394	0.504474
446	0.727273	0.863636	0.840909	0.519502
447	0.663636	0.872727	0.837879	0.485203
448	0.718182	0.852727	0.830303	0.496478
449	0.7	0.865455	0.837879	0.501681
450	0.672727	0.863636	0.831818	0.478116
451	0.690909	0.867273	0.837879	0.497565
452	0.663636	0.856364	0.824242	0.460286
453	0.709091	0.878182	0.85	0.528603
454	0.690909	0.861818	0.833333	0.489255
455	0.709091	0.869091	0.842424	0.514176
456	0.663636	0.870909	0.836364	0.482343
457	0.654545	0.861818	0.827273	0.461389
458	0.672727	0.867273	0.834848	0.483676
459	0.718182	0.892727	0.863636	0.55986
460	0.663636	0.883636	0.84697	0.502887
461	0.636364	0.858182	0.821212	0.441894
462	0.690909	0.856364	0.828788	0.481138
463	0.681818	0.867273	0.836364	0.490632
464	0.727273	0.865455	0.842424	0.522272
465	0.681818	0.874545	0.842424	0.502031
466	0.681818	0.86	0.830303	0.479598
467	0.736364	0.863636	0.842424	0.526322
468	0.663636	0.872727	0.837879	0.485203
469	0.609091	0.881818	0.836364	0.457378
470	0.709091	0.843636	0.821212	0.476679
471	0.672727	0.876364	0.842424	0.497981
472	0.709091	0.874545	0.84697	0.52276
473	0.727273	0.861818	0.839394	0.516752
474	0.709091	0.867273	0.840909	0.51136
475	0.709091	0.849091	0.825758	0.484384
476	0.7	0.872727	0.843939	0.512989
477	0.681818	0.872727	0.840909	0.499146
478	0.681818	0.856364	0.827273	0.47421
479	0.672727	0.887273	0.851515	0.515977
480	0.636364	0.881818	0.840909	0.478755
481	0.690909	0.878182	0.84697	0.514809
482	0.736364	0.863636	0.842424	0.526322
483	0.681818	0.872727	0.840909	0.499146
484	0.663636	0.874545	0.839394	0.488087
485	0.681818	0.869091	0.837879	0.493447
486	0.672727	0.865455	0.833333	0.480885
487	0.709091	0.863636	0.837879	0.505797
488	0.663636	0.856364	0.824242	0.460286
489	0.709091	0.854545	0.830303	0.492262
490	0.681818	0.867273	0.836364	0.490632
491	0.736364	0.870909	0.848485	0.537536
492	0.709091	0.852727	0.828788	0.489617
493	0.709091	0.872727	0.845455	0.519875
494	0.654545	0.88	0.842424	0.489878
495	0.709091	0.847273	0.824242	0.481797
496	0.681818	0.869091	0.837879	0.493447
497	0.672727	0.86	0.828788	0.472645
498	0.718182	0.872727	0.84697	0.526738
499	0.718182	0.863636	0.839394	0.51266
500	0.718182	0.870909	0.845455	0.523877

## Sheet: Dateset9
Feature number	SN	SP	AC	MCC
4	0.081818	0.985455	0.834848	0.158266
5	0.090909	0.989091	0.839394	0.19385
6	0.127273	0.992727	0.848485	0.274571
7	0.172727	0.990909	0.854545	0.325779
8	0.209091	0.978182	0.85	0.311443
9	0.181818	0.978182	0.845455	0.277615
10	0.227273	0.976364	0.851515	0.325796
11	0.218182	0.98	0.85303	0.329585
12	0.272727	0.98	0.862121	0.390205
13	0.254545	0.985455	0.863636	0.393863
14	0.290909	0.98	0.865152	0.409095
15	0.327273	0.972727	0.865152	0.418702
16	0.272727	0.98	0.862121	0.390205
17	0.3	0.981818	0.868182	0.425569
18	0.318182	0.98	0.869697	0.436411
19	0.3	0.98	0.866667	0.41833
20	0.345455	0.970909	0.866667	0.430161
21	0.336364	0.976364	0.869697	0.440447
22	0.354545	0.976364	0.872727	0.457755
23	0.327273	0.970909	0.863636	0.412482
24	0.309091	0.970909	0.860606	0.394354
25	0.381818	0.963636	0.866667	0.441288
26	0.345455	0.972727	0.868182	0.436336
27	0.354545	0.965455	0.863636	0.421226
28	0.418182	0.965455	0.874242	0.479824
29	0.4	0.974545	0.878788	0.493026
30	0.390909	0.958182	0.863636	0.433662
31	0.427273	0.965455	0.875758	0.487869
32	0.381818	0.969091	0.871212	0.458362
33	0.354545	0.961818	0.860606	0.410122
34	0.4	0.956364	0.863636	0.436874
35	0.472727	0.970909	0.887879	0.543863
36	0.436364	0.954545	0.868182	0.464486
37	0.390909	0.969091	0.872727	0.46669
38	0.4	0.965455	0.871212	0.463504
39	0.427273	0.965455	0.875758	0.487869
40	0.427273	0.961818	0.872727	0.476995
41	0.381818	0.96	0.863636	0.430487
42	0.418182	0.965455	0.874242	0.479824
43	0.436364	0.961818	0.874242	0.484999
44	0.418182	0.967273	0.875758	0.485442
45	0.418182	0.952727	0.863636	0.443394
46	0.390909	0.96	0.865152	0.438891
47	0.381818	0.958182	0.862121	0.425247
48	0.409091	0.967273	0.874242	0.47734
49	0.463636	0.967273	0.883333	0.524862
50	0.454545	0.969091	0.883333	0.522765
51	0.427273	0.956364	0.868182	0.461435
52	0.490909	0.956364	0.878788	0.516347
53	0.418182	0.954545	0.865152	0.448314
54	0.445455	0.958182	0.872727	0.482517
55	0.5	0.954545	0.878788	0.519034
56	0.445455	0.96	0.874242	0.487678
57	0.418182	0.949091	0.860606	0.433812
58	0.436364	0.963636	0.875758	0.490368
59	0.436364	0.96	0.872727	0.47973
60	0.445455	0.961818	0.875758	0.492933
61	0.427273	0.958182	0.869697	0.466526
62	0.527273	0.956364	0.884848	0.546419
63	0.436364	0.945455	0.860606	0.440784
64	0.427273	0.96	0.871212	0.471711
65	0.436364	0.945455	0.860606	0.440784
66	0.409091	0.96	0.868182	0.455456
67	0.454545	0.945455	0.863636	0.45675
68	0.427273	0.958182	0.869697	0.466526
69	0.490909	0.958182	0.880303	0.521354
70	0.472727	0.950909	0.871212	0.486373
71	0.5	0.958182	0.881818	0.52894
72	0.5	0.956364	0.880303	0.523947
73	0.481818	0.961818	0.881818	0.524011
74	0.454545	0.952727	0.869697	0.475499
75	0.463636	0.947273	0.866667	0.469207
76	0.463636	0.950909	0.869697	0.478565
77	0.490909	0.954545	0.877273	0.511422
78	0.454545	0.967273	0.881818	0.517116
79	0.472727	0.945455	0.866667	0.472468
80	0.490909	0.943636	0.868182	0.48347
81	0.481818	0.941818	0.865152	0.471333
82	0.445455	0.950909	0.866667	0.462763
83	0.481818	0.947273	0.869697	0.484793
84	0.463636	0.952727	0.871212	0.48336
85	0.454545	0.943636	0.862121	0.452249
86	0.436364	0.956364	0.869697	0.469476
87	0.509091	0.952727	0.878788	0.521769
88	0.436364	0.952727	0.866667	0.459583
89	0.4	0.949091	0.857576	0.417312
90	0.472727	0.947273	0.868182	0.477029
91	0.427273	0.952727	0.865152	0.451524
92	0.436364	0.950909	0.865152	0.454764
93	0.427273	0.949091	0.862121	0.441954
94	0.481818	0.956364	0.877273	0.508689
95	0.463636	0.94	0.860606	0.451354
96	0.463636	0.961818	0.878788	0.5086
97	0.436364	0.956364	0.869697	0.469476
98	0.5	0.94	0.866667	0.482382
99	0.527273	0.952727	0.881818	0.536745
100	0.481818	0.954545	0.875758	0.503753
101	0.445455	0.941818	0.859091	0.439858
102	0.436364	0.947273	0.862121	0.445367
103	0.463636	0.941818	0.862121	0.455715
104	0.472727	0.956364	0.875758	0.500972
105	0.536364	0.930909	0.865152	0.491822
106	0.436364	0.952727	0.866667	0.459583
107	0.518182	0.943636	0.872727	0.506302
108	0.490909	0.945455	0.869697	0.48795
109	0.527273	0.941818	0.872727	0.50942
110	0.463636	0.958182	0.875758	0.49824
111	0.445455	0.950909	0.866667	0.462763
112	0.490909	0.941818	0.866667	0.479057
113	0.472727	0.96	0.878788	0.511125
114	0.5	0.954545	0.878788	0.519034
115	0.509091	0.94	0.868182	0.490003
116	0.490909	0.938182	0.863636	0.470422
117	0.436364	0.954545	0.868182	0.464486
118	0.490909	0.954545	0.877273	0.511422
119	0.472727	0.945455	0.866667	0.472468
120	0.481818	0.961818	0.881818	0.524011
121	0.481818	0.952727	0.874242	0.498897
122	0.463636	0.947273	0.866667	0.469207
123	0.563636	0.943636	0.880303	0.543358
124	0.472727	0.952727	0.872727	0.491159
125	0.5	0.938182	0.865152	0.4781
126	0.454545	0.947273	0.865152	0.461324
127	0.5	0.930909	0.859091	0.461562
128	0.527273	0.932727	0.865152	0.488371
129	0.490909	0.952727	0.875758	0.506577
130	0.5	0.94	0.866667	0.482382
131	0.518182	0.952727	0.880303	0.529283
132	0.5	0.94	0.866667	0.482382
133	0.490909	0.949091	0.872727	0.497118
134	0.427273	0.952727	0.865152	0.451524
135	0.472727	0.943636	0.865152	0.467976
136	0.509091	0.956364	0.881818	0.531491
137	0.490909	0.952727	0.875758	0.506577
138	0.445455	0.954545	0.869697	0.472469
139	0.509091	0.949091	0.875758	0.512348
140	0.472727	0.938182	0.860606	0.454902
141	0.518182	0.941818	0.871212	0.501906
142	0.5	0.945455	0.871212	0.495607
143	0.554545	0.94	0.875758	0.527366
144	0.518182	0.947273	0.875758	0.515288
145	0.436364	0.943636	0.859091	0.436274
146	0.463636	0.945455	0.865152	0.464639
147	0.472727	0.954545	0.874242	0.496025
148	0.5	0.941818	0.868182	0.486726
149	0.509091	0.932727	0.862121	0.473247
150	0.527273	0.949091	0.878788	0.527365
151	0.481818	0.941818	0.865152	0.471333
152	0.490909	0.943636	0.868182	0.48347
153	0.545455	0.943636	0.877273	0.528677
154	0.527273	0.943636	0.874242	0.513809
155	0.518182	0.94	0.869697	0.497573
156	0.481818	0.934545	0.859091	0.454294
157	0.536364	0.94	0.872727	0.512564
158	0.472727	0.934545	0.857576	0.446502
159	0.509091	0.941818	0.869697	0.494342
160	0.527273	0.943636	0.874242	0.513809
161	0.490909	0.941818	0.866667	0.479057
162	0.454545	0.94	0.859091	0.443453
163	0.536364	0.943636	0.875758	0.521267
164	0.518182	0.94	0.869697	0.497573
165	0.481818	0.934545	0.859091	0.454294
166	0.536364	0.936364	0.869697	0.504099
167	0.536364	0.947273	0.878788	0.530221
168	0.536364	0.941818	0.874242	0.516885
169	0.436364	0.945455	0.860606	0.440784
170	0.563636	0.949091	0.884848	0.556808
171	0.445455	0.96	0.874242	0.487678
172	0.527273	0.949091	0.878788	0.527365
173	0.545455	0.94	0.874242	0.519988
174	0.536364	0.945455	0.877273	0.525712
175	0.536364	0.934545	0.868182	0.499952
176	0.518182	0.934545	0.865152	0.484933
177	0.463636	0.943636	0.863636	0.460142
178	0.472727	0.958182	0.877273	0.506005
179	0.527273	0.947273	0.877273	0.52278
180	0.527273	0.936364	0.868182	0.496618
181	0.472727	0.934545	0.857576	0.446502
182	0.509091	0.941818	0.869697	0.494342
183	0.463636	0.94	0.860606	0.451354
184	0.5	0.947273	0.872727	0.500149
185	0.509091	0.938182	0.866667	0.485726
186	0.481818	0.952727	0.874242	0.498897
187	0.481818	0.947273	0.869697	0.484793
188	0.436364	0.943636	0.859091	0.436274
189	0.490909	0.945455	0.869697	0.48795
190	0.509091	0.945455	0.872727	0.503211
191	0.5	0.94	0.866667	0.482382
192	0.5	0.934545	0.862121	0.469717
193	0.509091	0.925455	0.856061	0.457375
194	0.463636	0.950909	0.869697	0.478565
195	0.5	0.94	0.866667	0.482382
196	0.5	0.943636	0.869697	0.491134
197	0.490909	0.930909	0.857576	0.453874
198	0.572727	0.938182	0.877273	0.537751
199	0.536364	0.938182	0.871212	0.508303
200	0.518182	0.941818	0.871212	0.501906
201	0.518182	0.936364	0.866667	0.489088
202	0.509091	0.941818	0.869697	0.494342
203	0.518182	0.930909	0.862121	0.476789
204	0.518182	0.912727	0.84697	0.439058
205	0.536364	0.934545	0.868182	0.499952
206	0.536364	0.950909	0.881818	0.539442
207	0.527273	0.945455	0.875758	0.518262
208	0.490909	0.943636	0.868182	0.48347
209	0.490909	0.945455	0.869697	0.48795
210	0.509091	0.932727	0.862121	0.473247
211	0.536364	0.916364	0.85303	0.461289
212	0.545455	0.938182	0.872727	0.515732
213	0.545455	0.934545	0.869697	0.507392
214	0.518182	0.925455	0.857576	0.464969
215	0.509091	0.936364	0.865152	0.481509
216	0.527273	0.929091	0.862121	0.48034
217	0.518182	0.934545	0.865152	0.484933
218	0.481818	0.941818	0.865152	0.471333
219	0.509091	0.932727	0.862121	0.473247
220	0.527273	0.932727	0.865152	0.488371
221	0.590909	0.914545	0.860606	0.501834
222	0.481818	0.947273	0.869697	0.484793
223	0.518182	0.932727	0.863636	0.480833
224	0.563636	0.932727	0.871212	0.518058
225	0.509091	0.930909	0.860606	0.4692
226	0.490909	0.927273	0.854545	0.445934
227	0.490909	0.921818	0.85	0.434411
228	0.472727	0.930909	0.854545	0.438338
229	0.536364	0.934545	0.868182	0.499952
230	0.518182	0.932727	0.863636	0.480833
231	0.490909	0.929091	0.856061	0.449877
232	0.481818	0.94	0.863636	0.466979
233	0.472727	0.932727	0.856061	0.442392
234	0.554545	0.92	0.859091	0.48352
235	0.509091	0.94	0.868182	0.490003
236	0.536364	0.923636	0.859091	0.476178
237	0.472727	0.952727	0.872727	0.491159
238	0.509091	0.938182	0.866667	0.485726
239	0.536364	0.941818	0.874242	0.516885
240	0.445455	0.941818	0.859091	0.439858
241	0.536364	0.943636	0.875758	0.521267
242	0.545455	0.925455	0.862121	0.48747
243	0.518182	0.94	0.869697	0.497573
244	0.563636	0.921818	0.862121	0.494635
245	0.472727	0.930909	0.854545	0.438338
246	0.590909	0.930909	0.874242	0.535859
247	0.563636	0.927273	0.866667	0.506129
248	0.5	0.929091	0.857576	0.457567
249	0.518182	0.929091	0.860606	0.472797
250	0.563636	0.927273	0.866667	0.506129
251	0.554545	0.916364	0.856061	0.476168
252	0.581818	0.914545	0.859091	0.494573
253	0.581818	0.932727	0.874242	0.532641
254	0.545455	0.923636	0.860606	0.483635
255	0.581818	0.918182	0.862121	0.501832
256	0.563636	0.921818	0.862121	0.494635
257	0.5	0.930909	0.859091	0.461562
258	0.527273	0.921818	0.856061	0.464885
259	0.545455	0.925455	0.862121	0.48747
260	0.490909	0.927273	0.854545	0.445934
261	0.536364	0.921818	0.857576	0.472387
262	0.509091	0.938182	0.866667	0.485726
263	0.536364	0.932727	0.866667	0.495861
264	0.581818	0.94	0.880303	0.549233
265	0.509091	0.923636	0.854545	0.453535
266	0.490909	0.936364	0.862121	0.466197
267	0.536364	0.936364	0.869697	0.504099
268	0.563636	0.916364	0.857576	0.483546
269	0.590909	0.903636	0.851515	0.480998
270	0.490909	0.927273	0.854545	0.445934
271	0.445455	0.914545	0.836364	0.380544
272	0.545455	0.925455	0.862121	0.48747
273	0.563636	0.927273	0.866667	0.506129
274	0.527273	0.938182	0.869697	0.500826
275	0.454545	0.925455	0.84697	0.410757
276	0.518182	0.934545	0.865152	0.484933
277	0.545455	0.936364	0.871212	0.511534
278	0.536364	0.945455	0.877273	0.525712
279	0.572727	0.916364	0.859091	0.490883
280	0.518182	0.930909	0.862121	0.476789
281	0.536364	0.914545	0.851515	0.457677
282	0.527273	0.934545	0.866667	0.492466
283	0.545455	0.94	0.874242	0.519988
284	0.509091	0.92	0.851515	0.445998
285	0.527273	0.927273	0.860606	0.476402
286	0.536364	0.930909	0.865152	0.491822
287	0.545455	0.925455	0.862121	0.48747
288	0.445455	0.927273	0.84697	0.406683
289	0.454545	0.941818	0.860606	0.447817
290	0.536364	0.921818	0.857576	0.472387
291	0.545455	0.909091	0.848485	0.454545
292	0.527273	0.923636	0.857576	0.468676
293	0.436364	0.927273	0.845455	0.398663
294	0.536364	0.923636	0.859091	0.476178
295	0.5	0.932727	0.860606	0.465612
296	0.590909	0.921818	0.866667	0.516515
297	0.545455	0.925455	0.862121	0.48747
298	0.563636	0.914545	0.856061	0.479934
299	0.536364	0.92	0.856061	0.468643
300	0.509091	0.92	0.851515	0.445998
301	0.554545	0.930909	0.868182	0.506672
302	0.581818	0.923636	0.866667	0.513041
303	0.5	0.905455	0.837879	0.409983
304	0.572727	0.929091	0.869697	0.517377
305	0.563636	0.912727	0.854545	0.476364
306	0.509091	0.930909	0.860606	0.4692
307	0.472727	0.932727	0.856061	0.442392
308	0.5	0.916364	0.84697	0.431007
309	0.545455	0.929091	0.865152	0.495286
310	0.536364	0.923636	0.859091	0.476178
311	0.563636	0.932727	0.871212	0.518058
312	0.454545	0.936364	0.856061	0.434921
313	0.5	0.938182	0.865152	0.4781
314	0.563636	0.927273	0.866667	0.506129
315	0.536364	0.92	0.856061	0.468643
316	0.554545	0.916364	0.856061	0.476168
317	0.518182	0.918182	0.851515	0.449893
318	0.509091	0.912727	0.845455	0.431468
319	0.654545	0.921818	0.877273	0.566275
320	0.536364	0.918182	0.854545	0.464944
321	0.481818	0.929091	0.854545	0.442135
322	0.545455	0.92	0.857576	0.476103
323	0.490909	0.932727	0.859091	0.457925
324	0.581818	0.92	0.863636	0.505525
325	0.554545	0.921818	0.860606	0.487262
326	0.636364	0.914545	0.868182	0.537607
327	0.572727	0.916364	0.859091	0.490883
328	0.590909	0.901818	0.85	0.477653
329	0.536364	0.914545	0.851515	0.457677
330	0.572727	0.907273	0.851515	0.473228
331	0.554545	0.921818	0.860606	0.487262
332	0.509091	0.912727	0.845455	0.431468
333	0.445455	0.923636	0.843939	0.398964
334	0.427273	0.927273	0.843939	0.390582
335	0.572727	0.930909	0.871212	0.521349
336	0.554545	0.907273	0.848485	0.458511
337	0.536364	0.923636	0.859091	0.476178
338	0.490909	0.925455	0.85303	0.442043
339	0.427273	0.930909	0.84697	0.398509
340	0.509091	0.92	0.851515	0.445998
341	0.536364	0.925455	0.860606	0.480015
342	0.527273	0.94	0.871212	0.505093
343	0.527273	0.932727	0.865152	0.488371
344	0.554545	0.941818	0.877273	0.531673
345	0.554545	0.914545	0.854545	0.472556
346	0.6	0.929091	0.874242	0.539097
347	0.545455	0.909091	0.848485	0.454545
348	0.618182	0.925455	0.874242	0.545629
349	0.590909	0.914545	0.860606	0.501834
350	0.509091	0.914545	0.84697	0.435036
351	0.490909	0.929091	0.856061	0.449877
352	0.609091	0.92	0.868182	0.527182
353	0.563636	0.925455	0.865152	0.502251
354	0.490909	0.918182	0.84697	0.426971
355	0.536364	0.930909	0.865152	0.491822
356	0.536364	0.929091	0.863636	0.487836
357	0.527273	0.918182	0.85303	0.457441
358	0.581818	0.927273	0.869697	0.520738
359	0.5	0.930909	0.859091	0.461562
360	0.572727	0.921818	0.863636	0.501968
361	0.490909	0.923636	0.851515	0.438202
362	0.581818	0.941818	0.881818	0.553519
363	0.518182	0.938182	0.868182	0.493301
364	0.581818	0.923636	0.866667	0.513041
365	0.490909	0.925455	0.85303	0.442043
366	0.509091	0.938182	0.866667	0.485726
367	0.518182	0.903636	0.839394	0.421818
368	0.509091	0.927273	0.857576	0.461266
369	0.6	0.9	0.85	0.481571
370	0.5	0.927273	0.856061	0.453625
371	0.509091	0.921818	0.85303	0.449743
372	0.509091	0.905455	0.839394	0.417608
373	0.527273	0.925455	0.859091	0.472515
374	0.536364	0.909091	0.84697	0.447087
375	0.536364	0.912727	0.85	0.454106
376	0.536364	0.910909	0.848485	0.450577
377	0.509091	0.910909	0.843939	0.427943
378	0.536364	0.927273	0.862121	0.483901
379	0.545455	0.921818	0.859091	0.479846
380	0.536364	0.925455	0.860606	0.480015
381	0.536364	0.916364	0.85303	0.461289
382	0.572727	0.916364	0.859091	0.490883
383	0.509091	0.921818	0.85303	0.449743
384	0.481818	0.918182	0.845455	0.419234
385	0.509091	0.927273	0.857576	0.461266
386	0.490909	0.932727	0.859091	0.457925
387	0.5	0.932727	0.860606	0.465612
388	0.454545	0.923636	0.845455	0.406921
389	0.572727	0.925455	0.866667	0.509579
390	0.554545	0.923636	0.862121	0.491049
391	0.527273	0.909091	0.845455	0.439587
392	0.581818	0.910909	0.856061	0.487474
393	0.454545	0.927273	0.848485	0.414644
394	0.5	0.916364	0.84697	0.431007
395	0.609091	0.921818	0.869697	0.530909
396	0.509091	0.918182	0.85	0.442299
397	0.536364	0.910909	0.848485	0.450577
398	0.554545	0.923636	0.862121	0.491049
399	0.563636	0.918182	0.859091	0.487199
400	0.581818	0.918182	0.862121	0.501832
401	0.518182	0.929091	0.860606	0.472797
402	0.590909	0.912727	0.859091	0.498267
403	0.572727	0.903636	0.848485	0.466431
404	0.536364	0.916364	0.85303	0.461289
405	0.463636	0.934545	0.856061	0.438654
406	0.554545	0.901818	0.843939	0.448375
407	0.563636	0.898182	0.842424	0.449167
408	0.527273	0.923636	0.857576	0.468676
409	0.572727	0.94	0.878788	0.541987
410	0.518182	0.914545	0.848485	0.442627
411	0.636364	0.890909	0.848485	0.494087
412	0.554545	0.934545	0.871212	0.514787
413	0.581818	0.901818	0.848485	0.470388
414	0.572727	0.92	0.862121	0.49823
415	0.636364	0.905455	0.860606	0.520188
416	0.536364	0.914545	0.851515	0.457677
417	0.590909	0.912727	0.859091	0.498267
418	0.572727	0.903636	0.848485	0.466431
419	0.572727	0.929091	0.869697	0.517377
420	0.536364	0.921818	0.857576	0.472387
421	0.536364	0.930909	0.865152	0.491822
422	0.545455	0.892727	0.834848	0.424776
423	0.481818	0.918182	0.845455	0.419234
424	0.545455	0.914545	0.85303	0.465137
425	0.590909	0.912727	0.859091	0.498267
426	0.518182	0.907273	0.842424	0.428597
427	0.627273	0.923636	0.874242	0.548921
428	0.590909	0.912727	0.859091	0.498267
429	0.563636	0.914545	0.856061	0.479934
430	0.636364	0.894545	0.851515	0.500423
431	0.672727	0.890909	0.854545	0.522193
432	0.545455	0.910909	0.85	0.458036
433	0.590909	0.901818	0.85	0.477653
434	0.572727	0.907273	0.851515	0.473228
435	0.545455	0.905455	0.845455	0.44768
436	0.509091	0.905455	0.839394	0.417608
437	0.518182	0.925455	0.857576	0.464969
438	0.518182	0.916364	0.85	0.446238
439	0.618182	0.916364	0.866667	0.527004
440	0.545455	0.889091	0.831818	0.418529
441	0.563636	0.896364	0.840909	0.445927
442	0.518182	0.903636	0.839394	0.421818
443	0.572727	0.905455	0.85	0.469811
444	0.490909	0.918182	0.84697	0.426971
445	0.554545	0.92	0.859091	0.48352
446	0.5	0.914545	0.845455	0.427398
447	0.536364	0.907273	0.845455	0.443636
448	0.609091	0.914545	0.863636	0.516248
449	0.581818	0.896364	0.843939	0.460557
450	0.554545	0.916364	0.856061	0.476168
451	0.5	0.929091	0.857576	0.457567
452	0.572727	0.898182	0.843939	0.456502
453	0.5	0.918182	0.848485	0.434659
454	0.545455	0.916364	0.854545	0.46875
455	0.609091	0.889091	0.842424	0.469575
456	0.627273	0.892727	0.848485	0.49014
457	0.609091	0.909091	0.859091	0.50567
458	0.563636	0.907273	0.85	0.465888
459	0.663636	0.910909	0.869697	0.551609
460	0.518182	0.930909	0.862121	0.476789
461	0.6	0.894545	0.845455	0.471836
462	0.545455	0.925455	0.862121	0.48747
463	0.5	0.927273	0.856061	0.453625
464	0.609091	0.887273	0.840909	0.466483
465	0.527273	0.907273	0.843939	0.436138
466	0.590909	0.889091	0.839394	0.455159
467	0.545455	0.92	0.857576	0.476103
468	0.636364	0.918182	0.871212	0.544838
469	0.545455	0.925455	0.862121	0.48747
470	0.6	0.912727	0.860606	0.505493
471	0.563636	0.907273	0.85	0.465888
472	0.490909	0.914545	0.843939	0.419714
473	0.6	0.898182	0.848485	0.478294
474	0.627273	0.905455	0.859091	0.513092
475	0.6	0.905455	0.854545	0.491608
476	0.636364	0.901818	0.857576	0.513468
477	0.627273	0.9	0.854545	0.50306
478	0.509091	0.909091	0.842424	0.424458
479	0.5	0.903636	0.836364	0.406618
480	0.490909	0.927273	0.854545	0.445934
481	0.527273	0.907273	0.843939	0.436138
482	0.481818	0.921818	0.848485	0.426671
483	0.590909	0.912727	0.859091	0.498267
484	0.527273	0.914545	0.85	0.450174
485	0.509091	0.916364	0.848485	0.438645
486	0.609091	0.885455	0.839394	0.463419
487	0.581818	0.890909	0.839394	0.451019
488	0.572727	0.912727	0.856061	0.483703
489	0.672727	0.894545	0.857576	0.528525
490	0.545455	0.912727	0.851515	0.461566
491	0.509091	0.923636	0.854545	0.453535
492	0.663636	0.898182	0.859091	0.527997
493	0.590909	0.896364	0.845455	0.46782
494	0.536364	0.921818	0.857576	0.472387
495	0.618182	0.905455	0.857576	0.505964
496	0.572727	0.905455	0.85	0.469811
497	0.554545	0.909091	0.85	0.461963
498	0.518182	0.9	0.836364	0.415187
499	0.481818	0.898182	0.828788	0.381393
500	0.572727	0.912727	0.856061	0.483703

## Sheet: Dateset10
Feature number	SN	SP	AC	MCC
4	0.145455	0.985455	0.845455	0.260623
5	0.163636	0.98	0.843939	0.261173
6	0.263636	0.981818	0.862121	0.387945
7	0.272727	0.974545	0.857576	0.369434
8	0.245455	0.978182	0.856061	0.353461
9	0.272727	0.974545	0.857576	0.369434
10	0.318182	0.965455	0.857576	0.385662
11	0.345455	0.970909	0.866667	0.430161
12	0.336364	0.956364	0.85303	0.376671
13	0.309091	0.96	0.851515	0.359885
14	0.327273	0.963636	0.857576	0.389065
15	0.345455	0.958182	0.856061	0.390709
16	0.345455	0.967273	0.863636	0.418245
17	0.345455	0.96	0.857576	0.39598
18	0.363636	0.954545	0.856061	0.397959
19	0.4	0.956364	0.863636	0.436874
20	0.381818	0.958182	0.862121	0.425247
21	0.354545	0.965455	0.863636	0.421226
22	0.363636	0.961818	0.862121	0.418784
23	0.436364	0.952727	0.866667	0.459583
24	0.381818	0.947273	0.85303	0.395828
25	0.372727	0.952727	0.856061	0.401609
26	0.363636	0.954545	0.856061	0.397959
27	0.390909	0.96	0.865152	0.438891
28	0.372727	0.956364	0.859091	0.411603
29	0.390909	0.950909	0.857576	0.413712
30	0.409091	0.96	0.868182	0.455456
31	0.390909	0.961818	0.866667	0.444226
32	0.445455	0.954545	0.869697	0.472469
33	0.4	0.950909	0.859091	0.422071
34	0.427273	0.954545	0.866667	0.456435
35	0.4	0.963636	0.869697	0.457965
36	0.409091	0.96	0.868182	0.455456
37	0.418182	0.954545	0.865152	0.448314
38	0.409091	0.956364	0.865152	0.445136
39	0.409091	0.947273	0.857576	0.420927
40	0.445455	0.950909	0.866667	0.462763
41	0.427273	0.945455	0.859091	0.432702
42	0.427273	0.950909	0.863636	0.446698
43	0.463636	0.947273	0.866667	0.469207
44	0.436364	0.954545	0.868182	0.464486
45	0.436364	0.954545	0.868182	0.464486
46	0.381818	0.941818	0.848485	0.38227
47	0.445455	0.945455	0.862121	0.448799
48	0.436364	0.941818	0.857576	0.431836
49	0.481818	0.941818	0.865152	0.471333
50	0.463636	0.949091	0.868182	0.473848
51	0.445455	0.947273	0.863636	0.453377
52	0.436364	0.950909	0.865152	0.454764
53	0.509091	0.950909	0.877273	0.517021
54	0.463636	0.954545	0.872727	0.488236
55	0.445455	0.949091	0.865152	0.458031
56	0.445455	0.949091	0.865152	0.458031
57	0.427273	0.952727	0.865152	0.451524
58	0.463636	0.96	0.877273	0.503374
59	0.454545	0.949091	0.866667	0.465971
60	0.490909	0.947273	0.871212	0.492499
61	0.463636	0.954545	0.872727	0.488236
62	0.454545	0.938182	0.857576	0.439155
63	0.445455	0.950909	0.866667	0.462763
64	0.463636	0.945455	0.865152	0.464639
65	0.436364	0.945455	0.860606	0.440784
66	0.463636	0.934545	0.856061	0.438654
67	0.472727	0.952727	0.872727	0.491159
68	0.481818	0.950909	0.872727	0.494121
69	0.454545	0.950909	0.868182	0.470696
70	0.472727	0.943636	0.865152	0.467976
71	0.509091	0.941818	0.869697	0.494342
72	0.445455	0.943636	0.860606	0.444293
73	0.5	0.941818	0.868182	0.486726
74	0.509091	0.943636	0.871212	0.498744
75	0.427273	0.956364	0.868182	0.461435
76	0.509091	0.949091	0.875758	0.512348
77	0.481818	0.941818	0.865152	0.471333
78	0.5	0.941818	0.868182	0.486726
79	0.436364	0.945455	0.860606	0.440784
80	0.481818	0.941818	0.865152	0.471333
81	0.463636	0.949091	0.868182	0.473848
82	0.481818	0.952727	0.874242	0.498897
83	0.472727	0.947273	0.868182	0.477029
84	0.427273	0.952727	0.865152	0.451524
85	0.436364	0.952727	0.866667	0.459583
86	0.518182	0.936364	0.866667	0.489088
87	0.5	0.947273	0.872727	0.500149
88	0.472727	0.947273	0.868182	0.477029
89	0.436364	0.947273	0.862121	0.445367
90	0.472727	0.949091	0.869697	0.481664
91	0.436364	0.949091	0.863636	0.450026
92	0.454545	0.949091	0.866667	0.465971
93	0.454545	0.958182	0.874242	0.490411
94	0.509091	0.945455	0.872727	0.503211
95	0.454545	0.952727	0.869697	0.475499
96	0.481818	0.956364	0.877273	0.508689
97	0.472727	0.952727	0.872727	0.491159
98	0.454545	0.941818	0.860606	0.447817
99	0.5	0.941818	0.868182	0.486726
100	0.472727	0.952727	0.872727	0.491159
101	0.490909	0.947273	0.871212	0.492499
102	0.472727	0.934545	0.857576	0.446502
103	0.490909	0.945455	0.869697	0.48795
104	0.454545	0.941818	0.860606	0.447817
105	0.472727	0.950909	0.871212	0.486373
106	0.436364	0.945455	0.860606	0.440784
107	0.5	0.949091	0.874242	0.50476
108	0.454545	0.941818	0.860606	0.447817
109	0.481818	0.949091	0.871212	0.48942
110	0.518182	0.947273	0.875758	0.515288
111	0.481818	0.949091	0.871212	0.48942
112	0.481818	0.938182	0.862121	0.46269
113	0.472727	0.949091	0.869697	0.481664
114	0.481818	0.950909	0.872727	0.494121
115	0.490909	0.96	0.881818	0.526446
116	0.472727	0.941818	0.863636	0.463553
117	0.509091	0.950909	0.877273	0.517021
118	0.481818	0.950909	0.872727	0.494121
119	0.472727	0.950909	0.871212	0.486373
120	0.490909	0.954545	0.877273	0.511422
121	0.454545	0.94	0.859091	0.443453
122	0.490909	0.952727	0.875758	0.506577
123	0.490909	0.952727	0.875758	0.506577
124	0.463636	0.945455	0.865152	0.464639
125	0.463636	0.956364	0.874242	0.493195
126	0.490909	0.947273	0.871212	0.492499
127	0.509091	0.949091	0.875758	0.512348
128	0.454545	0.949091	0.866667	0.465971
129	0.481818	0.947273	0.869697	0.484793
130	0.472727	0.961818	0.880303	0.516336
131	0.472727	0.938182	0.860606	0.454902
132	0.509091	0.943636	0.871212	0.498744
133	0.5	0.954545	0.878788	0.519034
134	0.518182	0.949091	0.877273	0.519882
135	0.436364	0.945455	0.860606	0.440784
136	0.490909	0.938182	0.863636	0.470422
137	0.490909	0.952727	0.875758	0.506577
138	0.490909	0.954545	0.877273	0.511422
139	0.4	0.943636	0.85303	0.403523
140	0.481818	0.950909	0.872727	0.494121
141	0.509091	0.949091	0.875758	0.512348
142	0.518182	0.94	0.869697	0.497573
143	0.509091	0.941818	0.869697	0.494342
144	0.490909	0.949091	0.872727	0.497118
145	0.481818	0.943636	0.866667	0.475751
146	0.472727	0.950909	0.871212	0.486373
147	0.472727	0.94	0.862121	0.459195
148	0.5	0.947273	0.872727	0.500149
149	0.490909	0.963636	0.884848	0.536896
150	0.5	0.949091	0.874242	0.50476
151	0.518182	0.945455	0.874242	0.510762
152	0.509091	0.949091	0.875758	0.512348
153	0.5	0.949091	0.874242	0.50476
154	0.5	0.952727	0.877273	0.514201
155	0.481818	0.947273	0.869697	0.484793
156	0.509091	0.956364	0.881818	0.531491
157	0.518182	0.950909	0.878788	0.524546
158	0.472727	0.947273	0.868182	0.477029
159	0.490909	0.945455	0.869697	0.48795
160	0.545455	0.950909	0.883333	0.546815
161	0.518182	0.947273	0.875758	0.515288
162	0.490909	0.947273	0.871212	0.492499
163	0.463636	0.947273	0.866667	0.469207
164	0.481818	0.952727	0.874242	0.498897
165	0.481818	0.958182	0.878788	0.513709
166	0.509091	0.954545	0.880303	0.526591
167	0.527273	0.947273	0.877273	0.52278
168	0.527273	0.94	0.871212	0.505093
169	0.527273	0.938182	0.869697	0.500826
170	0.518182	0.949091	0.877273	0.519882
171	0.527273	0.950909	0.880303	0.532019
172	0.536364	0.945455	0.877273	0.525712
173	0.509091	0.945455	0.872727	0.503211
174	0.518182	0.952727	0.880303	0.529283
175	0.490909	0.952727	0.875758	0.506577
176	0.490909	0.943636	0.868182	0.48347
177	0.536364	0.949091	0.880303	0.534797
178	0.527273	0.954545	0.883333	0.541544
179	0.545455	0.947273	0.880303	0.537615
180	0.454545	0.952727	0.869697	0.475499
181	0.454545	0.950909	0.868182	0.470696
182	0.5	0.938182	0.865152	0.4781
183	0.490909	0.96	0.881818	0.526446
184	0.463636	0.941818	0.862121	0.455715
185	0.5	0.941818	0.868182	0.486726
186	0.518182	0.949091	0.877273	0.519882
187	0.518182	0.949091	0.877273	0.519882
188	0.463636	0.949091	0.868182	0.473848
189	0.5	0.958182	0.881818	0.52894
190	0.527273	0.934545	0.866667	0.492466
191	0.490909	0.949091	0.872727	0.497118
192	0.536364	0.94	0.872727	0.512564
193	0.5	0.941818	0.868182	0.486726
194	0.509091	0.950909	0.877273	0.517021
195	0.536364	0.945455	0.877273	0.525712
196	0.490909	0.938182	0.863636	0.470422
197	0.581818	0.938182	0.878788	0.545004
198	0.518182	0.943636	0.872727	0.506302
199	0.472727	0.947273	0.868182	0.477029
200	0.527273	0.947273	0.877273	0.52278
201	0.527273	0.943636	0.874242	0.513809
202	0.481818	0.949091	0.871212	0.48942
203	0.509091	0.941818	0.869697	0.494342
204	0.481818	0.945455	0.868182	0.480237
205	0.472727	0.943636	0.865152	0.467976
206	0.463636	0.949091	0.868182	0.473848
207	0.5	0.938182	0.865152	0.4781
208	0.463636	0.950909	0.869697	0.478565
209	0.518182	0.952727	0.880303	0.529283
210	0.463636	0.941818	0.862121	0.455715
211	0.481818	0.952727	0.874242	0.498897
212	0.436364	0.947273	0.862121	0.445367
213	0.454545	0.950909	0.868182	0.470696
214	0.481818	0.934545	0.859091	0.454294
215	0.536364	0.941818	0.874242	0.516885
216	0.509091	0.938182	0.866667	0.485726
217	0.5	0.930909	0.859091	0.461562
218	0.545455	0.947273	0.880303	0.537615
219	0.481818	0.952727	0.874242	0.498897
220	0.463636	0.949091	0.868182	0.473848
221	0.518182	0.94	0.869697	0.497573
222	0.527273	0.934545	0.866667	0.492466
223	0.490909	0.945455	0.869697	0.48795
224	0.490909	0.938182	0.863636	0.470422
225	0.481818	0.950909	0.872727	0.494121
226	0.527273	0.938182	0.869697	0.500826
227	0.490909	0.949091	0.872727	0.497118
228	0.527273	0.950909	0.880303	0.532019
229	0.5	0.941818	0.868182	0.486726
230	0.481818	0.950909	0.872727	0.494121
231	0.481818	0.945455	0.868182	0.480237
232	0.481818	0.934545	0.859091	0.454294
233	0.490909	0.950909	0.874242	0.50181
234	0.527273	0.947273	0.877273	0.52278
235	0.554545	0.949091	0.883333	0.549518
236	0.5	0.949091	0.874242	0.50476
237	0.509091	0.947273	0.874242	0.507745
238	0.490909	0.936364	0.862121	0.466197
239	0.5	0.938182	0.865152	0.4781
240	0.518182	0.936364	0.866667	0.489088
241	0.490909	0.947273	0.871212	0.492499
242	0.490909	0.947273	0.871212	0.492499
243	0.481818	0.934545	0.859091	0.454294
244	0.5	0.950909	0.875758	0.509443
245	0.545455	0.936364	0.871212	0.511534
246	0.527273	0.945455	0.875758	0.518262
247	0.472727	0.930909	0.854545	0.438338
248	0.5	0.954545	0.878788	0.519034
249	0.436364	0.936364	0.85303	0.41893
250	0.545455	0.923636	0.860606	0.483635
251	0.5	0.943636	0.869697	0.491134
252	0.5	0.934545	0.862121	0.469717
253	0.472727	0.952727	0.872727	0.491159
254	0.5	0.938182	0.865152	0.4781
255	0.518182	0.941818	0.871212	0.501906
256	0.490909	0.932727	0.859091	0.457925
257	0.536364	0.934545	0.868182	0.499952
258	0.472727	0.945455	0.866667	0.472468
259	0.563636	0.941818	0.878788	0.538999
260	0.518182	0.941818	0.871212	0.501906
261	0.518182	0.930909	0.862121	0.476789
262	0.545455	0.947273	0.880303	0.537615
263	0.5	0.938182	0.865152	0.4781
264	0.463636	0.943636	0.863636	0.460142
265	0.518182	0.943636	0.872727	0.506302
266	0.509091	0.943636	0.871212	0.498744
267	0.518182	0.941818	0.871212	0.501906
268	0.527273	0.938182	0.869697	0.500826
269	0.527273	0.943636	0.874242	0.513809
270	0.536364	0.934545	0.868182	0.499952
271	0.490909	0.950909	0.874242	0.50181
272	0.481818	0.927273	0.85303	0.438192
273	0.481818	0.941818	0.865152	0.471333
274	0.536364	0.934545	0.868182	0.499952
275	0.490909	0.945455	0.869697	0.48795
276	0.5	0.934545	0.862121	0.469717
277	0.527273	0.936364	0.868182	0.496618
278	0.454545	0.947273	0.865152	0.461324
279	0.5	0.950909	0.875758	0.509443
280	0.436364	0.941818	0.857576	0.431836
281	0.527273	0.949091	0.878788	0.527365
282	0.536364	0.934545	0.868182	0.499952
283	0.527273	0.941818	0.872727	0.50942
284	0.518182	0.945455	0.874242	0.510762
285	0.527273	0.934545	0.866667	0.492466
286	0.509091	0.938182	0.866667	0.485726
287	0.527273	0.952727	0.881818	0.536745
288	0.527273	0.947273	0.877273	0.52278
289	0.490909	0.943636	0.868182	0.48347
290	0.509091	0.943636	0.871212	0.498744
291	0.536364	0.938182	0.871212	0.508303
292	0.5	0.936364	0.863636	0.473879
293	0.518182	0.949091	0.877273	0.519882
294	0.527273	0.938182	0.869697	0.500826
295	0.5	0.941818	0.868182	0.486726
296	0.481818	0.949091	0.871212	0.48942
297	0.509091	0.941818	0.869697	0.494342
298	0.527273	0.943636	0.874242	0.513809
299	0.490909	0.950909	0.874242	0.50181
300	0.490909	0.947273	0.871212	0.492499
301	0.472727	0.945455	0.866667	0.472468
302	0.518182	0.945455	0.874242	0.510762
303	0.518182	0.950909	0.878788	0.524546
304	0.536364	0.94	0.872727	0.512564
305	0.545455	0.930909	0.866667	0.49927
306	0.509091	0.947273	0.874242	0.507745
307	0.518182	0.945455	0.874242	0.510762
308	0.5	0.938182	0.865152	0.4781
309	0.454545	0.952727	0.869697	0.475499
310	0.518182	0.938182	0.868182	0.493301
311	0.5	0.934545	0.862121	0.469717
312	0.472727	0.936364	0.859091	0.450672
313	0.5	0.954545	0.878788	0.519034
314	0.518182	0.932727	0.863636	0.480833
315	0.5	0.934545	0.862121	0.469717
316	0.5	0.941818	0.868182	0.486726
317	0.5	0.936364	0.863636	0.473879
318	0.509091	0.945455	0.872727	0.503211
319	0.527273	0.938182	0.869697	0.500826
320	0.490909	0.94	0.865152	0.474708
321	0.481818	0.94	0.863636	0.466979
322	0.472727	0.947273	0.868182	0.477029
323	0.527273	0.943636	0.874242	0.513809
324	0.509091	0.941818	0.869697	0.494342
325	0.527273	0.945455	0.875758	0.518262
326	0.454545	0.929091	0.85	0.418586
327	0.481818	0.938182	0.862121	0.46269
328	0.472727	0.94	0.862121	0.459195
329	0.490909	0.94	0.865152	0.474708
330	0.518182	0.941818	0.871212	0.501906
331	0.490909	0.927273	0.854545	0.445934
332	0.527273	0.932727	0.865152	0.488371
333	0.536364	0.941818	0.874242	0.516885
334	0.509091	0.945455	0.872727	0.503211
335	0.518182	0.94	0.869697	0.497573
336	0.509091	0.945455	0.872727	0.503211
337	0.509091	0.932727	0.862121	0.473247
338	0.518182	0.941818	0.871212	0.501906
339	0.463636	0.947273	0.866667	0.469207
340	0.536364	0.94	0.872727	0.512564
341	0.545455	0.94	0.874242	0.519988
342	0.527273	0.943636	0.874242	0.513809
343	0.472727	0.929091	0.85303	0.434341
344	0.518182	0.941818	0.871212	0.501906
345	0.509091	0.938182	0.866667	0.485726
346	0.527273	0.938182	0.869697	0.500826
347	0.490909	0.925455	0.85303	0.442043
348	0.463636	0.958182	0.875758	0.49824
349	0.518182	0.952727	0.880303	0.529283
350	0.527273	0.934545	0.866667	0.492466
351	0.481818	0.932727	0.857576	0.450185
352	0.490909	0.952727	0.875758	0.506577
353	0.509091	0.936364	0.865152	0.481509
354	0.518182	0.936364	0.866667	0.489088
355	0.463636	0.929091	0.851515	0.426491
356	0.490909	0.932727	0.859091	0.457925
357	0.536364	0.934545	0.868182	0.499952
358	0.527273	0.932727	0.865152	0.488371
359	0.545455	0.941818	0.875758	0.524302
360	0.481818	0.952727	0.874242	0.498897
361	0.5	0.930909	0.859091	0.461562
362	0.5	0.94	0.866667	0.482382
363	0.581818	0.934545	0.875758	0.53671
364	0.518182	0.941818	0.871212	0.501906
365	0.527273	0.94	0.871212	0.505093
366	0.509091	0.938182	0.866667	0.485726
367	0.509091	0.934545	0.863636	0.47735
368	0.5	0.932727	0.860606	0.465612
369	0.536364	0.929091	0.863636	0.487836
370	0.554545	0.927273	0.865152	0.498763
371	0.481818	0.934545	0.859091	0.454294
372	0.545455	0.934545	0.869697	0.507392
373	0.509091	0.943636	0.871212	0.498744
374	0.509091	0.934545	0.863636	0.47735
375	0.490909	0.943636	0.868182	0.48347
376	0.5	0.94	0.866667	0.482382
377	0.554545	0.945455	0.880303	0.540469
378	0.481818	0.941818	0.865152	0.471333
379	0.518182	0.947273	0.875758	0.515288
380	0.490909	0.932727	0.859091	0.457925
381	0.536364	0.927273	0.862121	0.483901
382	0.5	0.936364	0.863636	0.473879
383	0.572727	0.929091	0.869697	0.517377
384	0.472727	0.94	0.862121	0.459195
385	0.518182	0.943636	0.872727	0.506302
386	0.509091	0.94	0.868182	0.490003
387	0.545455	0.934545	0.869697	0.507392
388	0.509091	0.941818	0.869697	0.494342
389	0.554545	0.936364	0.872727	0.518924
390	0.518182	0.927273	0.859091	0.468858
391	0.527273	0.934545	0.866667	0.492466
392	0.527273	0.936364	0.868182	0.496618
393	0.536364	0.936364	0.869697	0.504099
394	0.527273	0.921818	0.856061	0.464885
395	0.509091	0.947273	0.874242	0.507745
396	0.518182	0.941818	0.871212	0.501906
397	0.554545	0.936364	0.872727	0.518924
398	0.518182	0.932727	0.863636	0.480833
399	0.5	0.943636	0.869697	0.491134
400	0.536364	0.941818	0.874242	0.516885
401	0.536364	0.94	0.872727	0.512564
402	0.5	0.952727	0.877273	0.514201
403	0.481818	0.938182	0.862121	0.46269
404	0.545455	0.941818	0.875758	0.524302
405	0.527273	0.945455	0.875758	0.518262
406	0.509091	0.932727	0.862121	0.473247
407	0.5	0.947273	0.872727	0.500149
408	0.518182	0.945455	0.874242	0.510762
409	0.518182	0.941818	0.871212	0.501906
410	0.536364	0.941818	0.874242	0.516885
411	0.509091	0.950909	0.877273	0.517021
412	0.563636	0.930909	0.869697	0.514032
413	0.509091	0.943636	0.871212	0.498744
414	0.527273	0.934545	0.866667	0.492466
415	0.554545	0.934545	0.871212	0.514787
416	0.509091	0.945455	0.872727	0.503211
417	0.509091	0.921818	0.85303	0.449743
418	0.463636	0.938182	0.859091	0.447058
419	0.490909	0.929091	0.856061	0.449877
420	0.518182	0.927273	0.859091	0.468858
421	0.490909	0.945455	0.869697	0.48795
422	0.509091	0.929091	0.859091	0.465207
423	0.472727	0.949091	0.869697	0.481664
424	0.490909	0.932727	0.859091	0.457925
425	0.581818	0.932727	0.874242	0.532641
426	0.527273	0.938182	0.869697	0.500826
427	0.527273	0.94	0.871212	0.505093
428	0.5	0.930909	0.859091	0.461562
429	0.518182	0.949091	0.877273	0.519882
430	0.490909	0.941818	0.866667	0.479057
431	0.536364	0.94	0.872727	0.512564
432	0.5	0.930909	0.859091	0.461562
433	0.5	0.943636	0.869697	0.491134
434	0.545455	0.925455	0.862121	0.48747
435	0.518182	0.941818	0.871212	0.501906
436	0.490909	0.934545	0.860606	0.462032
437	0.554545	0.938182	0.874242	0.523116
438	0.518182	0.936364	0.866667	0.489088
439	0.527273	0.938182	0.869697	0.500826
440	0.518182	0.927273	0.859091	0.468858
441	0.518182	0.925455	0.857576	0.464969
442	0.518182	0.930909	0.862121	0.476789
443	0.518182	0.94	0.869697	0.497573
444	0.454545	0.932727	0.85303	0.426636
445	0.527273	0.925455	0.859091	0.472515
446	0.554545	0.930909	0.868182	0.506672
447	0.5	0.943636	0.869697	0.491134
448	0.518182	0.945455	0.874242	0.510762
449	0.536364	0.934545	0.868182	0.499952
450	0.509091	0.94	0.868182	0.490003
451	0.454545	0.929091	0.85	0.418586
452	0.527273	0.950909	0.880303	0.532019
453	0.554545	0.932727	0.869697	0.510703
454	0.518182	0.934545	0.865152	0.484933
455	0.490909	0.925455	0.85303	0.442043
456	0.572727	0.934545	0.874242	0.529444
457	0.481818	0.945455	0.868182	0.480237
458	0.545455	0.929091	0.865152	0.495286
459	0.536364	0.947273	0.878788	0.530221
460	0.481818	0.930909	0.856061	0.446133
461	0.554545	0.938182	0.874242	0.523116
462	0.5	0.947273	0.872727	0.500149
463	0.527273	0.918182	0.85303	0.457441
464	0.536364	0.932727	0.866667	0.495861
465	0.490909	0.930909	0.857576	0.453874
466	0.509091	0.941818	0.869697	0.494342
467	0.554545	0.930909	0.868182	0.506672
468	0.527273	0.943636	0.874242	0.513809
469	0.527273	0.934545	0.866667	0.492466
470	0.472727	0.927273	0.851515	0.430397
471	0.490909	0.936364	0.862121	0.466197
472	0.509091	0.929091	0.859091	0.465207
473	0.545455	0.930909	0.866667	0.49927
474	0.509091	0.921818	0.85303	0.449743
475	0.563636	0.934545	0.872727	0.522137
476	0.527273	0.929091	0.862121	0.48034
477	0.536364	0.921818	0.857576	0.472387
478	0.509091	0.934545	0.863636	0.47735
479	0.518182	0.929091	0.860606	0.472797
480	0.509091	0.94	0.868182	0.490003
481	0.527273	0.936364	0.868182	0.496618
482	0.509091	0.927273	0.857576	0.461266
483	0.490909	0.936364	0.862121	0.466197
484	0.481818	0.94	0.863636	0.466979
485	0.481818	0.943636	0.866667	0.475751
486	0.518182	0.938182	0.868182	0.493301
487	0.518182	0.929091	0.860606	0.472797
488	0.572727	0.930909	0.871212	0.521349
489	0.509091	0.943636	0.871212	0.498744
490	0.518182	0.930909	0.862121	0.476789
491	0.490909	0.936364	0.862121	0.466197
492	0.527273	0.932727	0.865152	0.488371
493	0.518182	0.938182	0.868182	0.493301
494	0.518182	0.930909	0.862121	0.476789
495	0.518182	0.930909	0.862121	0.476789
496	0.536364	0.938182	0.871212	0.508303
497	0.509091	0.934545	0.863636	0.47735
498	0.536364	0.936364	0.869697	0.504099
499	0.536364	0.936364	0.869697	0.504099
500	0.581818	0.927273	0.869697	0.520738
