# Supplementary material for: Prediction and Analysis of Retinoblastoma Related Genes through Gene Ontology and KEGG
Source: Biomed Res Int. 2013 Aug 13;2013:304029. doi: 10.1155/2013/304029 (PMC3755425; doi:10.1155/2013/304029)
Supplement: Supplementary file 6 [file 304029.f6.xlsx]

## Sheet: KEGG enrichment
KEGG ID	KEGG Term	count	percentage	Pvalue	Benjamini Adjusted P-Value
hsa04110	Cell cycle	8	6.7	4.4e-05	0.0026

## Sheet: GO Enrichment
GO ID	GO Term	count	percentage	Pvalue	Benjamini Adjusted P-Value
0022403	cell cycle phase	15	12.6	2e-06	0.0023
0044427	chromosomal part	12	10.1	2.4e-05	0.0027
0005654	nucleoplasm	18	15.1	2.1e-05	0.0048
0005694	chromosome	12	10.1	0.00012	0.0087
0000278	mitotic cell cycle	13	10.9	1.8e-05	0.0099
0000279	M phase	12	10.1	3.1e-05	0.011
0022402	cell cycle process	15	12.6	6.7e-05	0.019
0007049	cell cycle	17	14.3	0.00017	0.038
0000087	M phase of mitotic cell cycle	9	7.6	0.00025	0.04
0048285	organelle fission	9	7.6	0.00029	0.04
0007067	mitosis	9	7.6	0.00022	0.041
0000280	nuclear division	9	7.6	0.00022	0.041
